# Supplementary material for: Signatures of selection and drivers for novel mutation on transmission-blocking vaccine candidate Pfs25 gene in western Kenya
Source: PLoS One. 2022 Apr 7;17(4):e0266394. doi: 10.1371/journal.pone.0266394 (PMC8989228; doi:10.1371/journal.pone.0266394)
Supplement: S1 Data — (FAS) [file pone.0266394.s003.fas]

>AGO30
CCGTGGATACTGTATGCAAAAGAGGATTTTTAATTCAGATGAGTGGTCATTTGGAATGTA
AATGTGAAAATGATTTGGTGTTAGTAAATGAAGAAACATGTGAAGAAAAAGTTCTGAAAT
GTGACGAAAAGACTGTAAATAAACCATGTGGAGATTTTTCCAAATGTATTAAAATAGATG
GAAATCCCGTTTCATACGCTTGTAAATGTAATCTTGGATATGATATGGTAAATAATGTTT
GTATACCAAATGAATGTAAGAATGTAACTTGTGGTAACGGTAAATGTATATTAGATACAA
GCAATCCTGTTAAAACTGGAGTTTGCTCATGTAATATAGGCAAAGTTCCCAATGTACAAG
ATCAAAATAAATGTTCAAAAGATGGAGAAACCAAATGCTCATTAAAATGCTTAAAAGAAA
ATGAAACCTGTAAAGCTGTTGA
>KAS013
CCGTGGATACTGTATGCAAAAGAGGATTTTTAATTCAGATGAGTGGTCATTTGGAATGTA
AATGTGAAAATGATTTGGTGTTAGTAAATGAAGAAACATGTGAAGAAAAAGTTCTGAAAT
GTGACGAAAAGACTGTAAATAAACCATGTGGAGATTTTTCCAAATGTATTAAAATAGATG
GAAATCCCGTTTCATACGCTTGTAAATGTAATCTTGGATATGATATGGTAAATAATGTTT
GTATACCAAATGAATGTAAGAATGTAACTTGTGGTAACGGTAAATGTATATTAGATACAA
GCAATCCTGTTAAAACAGGAATTTGCTCATGTAATATAGGCAAAGTTCCCAATGTACAAG
ATCAAAATAAATGTTCAAAAGATGGAGAAACCAAATGCTCATTAAAATGCTTAAAAGAAA
ATGAAACCTGTAAAGCTGTTGA
>RAB101
CCGTGGATACTGTATGCAAAAGAGGATTTTTAATTCAGATGAGTGGTCATTTGGAATGTA
AATGTGAAAATGATTTGGTGTTAGTAAATGAAGAAACATGTGAAGAAAAAGTTCTGAAAT
GTGACGAAAAGACTGTAAATAAACCATGTGGAGATTTTTCCAAATGTATTAAAATAGATG
GAAATCCCGTTTCATACGCTTGTAAATGTAATCTTGGATATGATATGGTAAATAATGTTT
GTATACCAAATGAATGTAAGAATGTAACTTGTGGTAACGGTAAATGTATATTAGATACAA
GCAATCCTGTTAAAACTGGAGTTTGCTCATGTAATATAGGCAAAGTTCCCAATGTACAAG
ATCAAAATAAATGTTCAAAAGATGGAGAAACCAAATGCTCATTAAAATGCTTAAAAGAAA
ATGAAACCTGTAAAGCTGTTGA
>RAB156
CCGTGGATACTGTATGCAAAAGAGGATTTTTAATTCAGATGAGTGGTCATTTGGAATGTA
AATGTGAAAATGATTTGGTGTTAGTAAATGAAGAAACATGTGAAGAAAAAGTTCTGAAAT
GTGACGAAAAGACTGTAAATAAACCATGTGGAGATTTTTCCAAATGTATTAAAATAGATG
GAAATCCCGTTTCATACGCTTGTAAATGTAATCTTGGATATGATATGGTAAATAATGTTT
GTATACCAAATGAATGTAAGAATGTAACTTGTGGTAACGGTAAATGTATATTAGATACAA
GCAATCCTGTTAAAACTGGAGTTTGCTCATGTAATATAGGCAAAGTTCCCAATGTACAAG
ATCAAAATAAATGTTCAAAAGATGGAGAAACCAAATGCTCATTAAAATGCTTAAAAGAAA
ATGAAACCTGTAAAGCTGTTGA
>RCH106-2
CCGTGGATACTGTATGCAAAAGAGGATTTTTAATTCAGATGAGTGGTCATTTGGAATGTA
AATGTGAAAATGATTTGGTGTTAGTAAATGAAGAAACATGTGAAGAAAAAGTTCTGAAAT
GTGACGAAAAGACTGTAAATAAACCATGTGGAGATTTTTCCAAATGTATTAAAATAGATG
GAAATCCCGTTTCATACGCTTGTAAATGTAATCTTGGATATGATATGGTAAATAATGTTT
GTATACCAAATGAATGTAAGAATGTAACTTGTGGTAACGGTAAATGTATATTAGATACAA
GCAATCCTGTTAAAACTGGAGTTTGCTCATGTAATATAGGCAAAGTTCCCAATGTACAAG
ATCAAAATAAATGTTCAAAAGATGGAGAAACCAAATGCTCATTAAAATGCTTAAAAGAAA
ATGAAACCTGTAAAGCTGTTGA
>RCH106-3
CCGTGGATACTGTATGCAAAAGAGGATTTTTAATTCAGATGAGTGGTCATTTGGAATGTA
AATGTGAAAATGATTTGGTGTTAGTAAATGAAGAAACATGTGAAGAAAAAGTTCTGAAAT
GTGACGAAAAGACTGTAAATAAACCATGTGGAGATTTTTCCAAATGTATTAAAATAGATG
GAAATCCCGTTTCATACGCTTGTAAATGTAATCTTGGATATGATATGGTAAATAATGTTT
GTATACCAAATGAATGTAAGAATGTAACTTGTGGTAACGGTAAATGTATATTAGATACAA
GCAATCCTGTTAAAACTGGAGTTTGCTCATGTAATATAGGCAAAGTTCCCAATGTACAAG
ATCAAAATAAATGTTCAAAAGATGGAGAAACCAAATGCTCATTAAAATGCTTAAAAGAAA
ATGAAACCTGTAAAGCTGTTGA
>RCH106-4
CCGTGGATACTGTATGCAAAAGAGGATTTTTAATTCAGATGAGTGGTCATTTGGAATGTA
AATGTGAAAATGATTTGGTGTTAGTAAATGAAGAAACATGTGAAGAAAAAGTTCTGAAAT
GTGACGAAAAGACTGTAAATAAACCATGTGGAGATTTTTCCAAATGTATTAAAATAGATG
GAAATCCCGTTTCATACGCTTGTAAATGTAATCTTGGATATGATATGGTAAATAATGTTT
GTATACCAAATGAATGTAAGAATGTAACTTGTGGTAACGGTAAATGTATATTAGATACAA
GCAATCCTGTTAAAACTGGAGTTTGCTCATGTAATATAGGCAAAGTTCCCAATGTACAAG
ATCAAAATAAATGTTCAAAAGATGGAGAAACCAAATGCTCATTAAAATGCTTAAAAGAAA
ATGAAACCTGTAAAGCTGTTGA
>RCH111-3
CCGTGGATACTGTATGCAAAAGAGGATTTTTAATTCAGATGAGTGGTCATTTGGAATGTA
AATGTGAAAATGATTTGGTGTTAGTAAATGAAGAAACATGTGAAGAAAAAGTTCTGAAAT
GTGACGAAAAGACTGTAAATAAACCATGTGGAGATTTTTCCAAATGTATTAAAATAGATG
GAAATCCCGTTTCATACGCTTGTAAATGTAATCTTGGATATGATATGGTAAATAATGTTT
GTATACCAAATGAATGTAAGAATGTAACTTGTGGTAACGGTAAATGTATATTAGATACAA
GCAATCCTGTTAAAACTGGAGTTTGCTCATGTAATATAGGCAAAGTTCCCAATGTACAAG
ATCAAAATAAATGTTCAAAAGATGGAGAAACCAAATGCTCATTAAAATGCTTAAAAGAAA
ATGAAACCTGTAAAGCTGTTGA
>RCH111-4
CCGTGGATACTGTATGCAAAAGAGGATTTTTAATTCAGATGAGTGGTCATTTGGAATGTA
AATGTGAAAATGATTTGGTGTTAGTAAATGAAGAAACATGTGAAGAAAAAGTTCTGAAAT
GTGACGAAAAGACTGTAAATAAACCATGTGGAGATTTTTCCAAATGTATTAAAATAGATG
GAAATCCCGTTTCATACGCTTGTAAATGTAATCTTGGATATGATATGGTAAATAATGTTT
GTATACCAAATGAATGTAAGAATGTAACTTGTGGTAACGGTAAATGTATATTAGATACAA
GCAATCCTGTTAAAACTGGAGTTTGCTCATGTAATATAGGCAAAGTTCCCAATGTACAAG
ATCAAAATAAATGTTCAAAAGATGGAGAAACCAAATGCTCATTAAAATGCTTAAAAGAAA
ATGAAACCTGTAAAGCTGTTGA
>RCH111-5
CCGTGGATACTGTATGCAAAAGAGGATTTTTAATTCAGATGAGTGGTCATTTGGAATGTA
AATGTGAAAATGATTTGGTGTTAGTAAATGAAGAAACATGTGAAGAAAAAGTTCTGAAAT
GTGACGAAAAGACTGTAAATAAACCATGTGGAGATTTTTCCAAATGTATTAAAATAGATG
GAAATCCCGTTTCATACGCTTGTAAATGTAATCTTGGATATGATATGGTAAATAATGTTT
GTATACCAAATGAATGTAAGAATGTAACTTGTGGTAACGGTAAATGTATATTAGATACAA
GCAATCCTGTTAAAACWGGARTTTGCTCATGTAATATAGGCAAAGTTCCCAATGTACAAG
ATCAAAATAAATGTTCAAAAGATGGAGAAACCAAATGCTCATTAAAATGCTTAAAAGAAA
ATGAAACCTGTAAAGCTGTTGA
>RCH124-5
CCGTGGATACTGTATGCAAAAGAGGATTTTTAATTCAGATGAGTGGTCATTTGGAATGTA
AATGTGAAAATGATTTGGTGTTAGTAAATGAAGAAACATGTGAAGAAAAAGTTCTGAAAT
GTGACGAAAAGACTGTAAATAAACCATGTGGAGATTTTTCCAAATGTATTAAAATAGATG
GAAATCCCGTTTCATACGCTTGTAAATGTAATCTTGGATATGATATGGTAAATAATGTTT
GTATACCAAATGAATGTAAGAATGTAACTTGTGGTAACGGTAAATGTATATTAGATACAA
GCAATCCTGTTAAAACTGGAGTTTGCTCATGTAATATAGGCAAAGTTCCCAATGTACAAG
ATCAAAATAAATGTTCAAAAGATGGAGAAACCAAATGCTCATTAAAATGCTTAAAAGAAA
ATGAAACCTGTAAAGCTGTTGA
>RCH125-02
CCGTGGATACTGTATGCAAAAGAGGATTTTTAATTCAGATGAGTGGTCATTTGGAATGTA
AATGTGAAAATGATTTGGTGTTAGTAAATGAAGAAACATGTGAAGAAAAAGTTCTGAAAT
GTGACGAAAAGACTGTAAATAAACCATGTGGAGATTTTTCCAAATGTATTAAAATAGATG
GAAATCCCGTTTCATACGCTTGTAAATGTAATCTTGGATATGATATGGTAAATAATGTTT
GTATACCAAATGAATGTAAGAATGTAACTTGTGGTAACGGTAAATGTATATTAGATACAA
GCAATCCTGTTAAAACTGGAGTTTGCTCATGTAATATAGGCAAAGTTCCCAATGTACAAG
ATCAAAATAAATGTTCAAAAGATGGAGAAACCAAATGCTCATTAAAATGCTTAAAAGAAA
ATGAAACCTGTAAAGCTGTTGA
>RCH125-3
CCGTGGATACTGTATGCAAAAGAGGATTTTTAATTCAGATGAGTGGTCATTTGGAATGTA
AATGTGAAAATGATTTGGTGTTAGTAAATGAAGAAACATGTGAAGAAAAAGTTCTGAAAT
GTGACGAAAAGACTGTAAATAAACCATGTGGAGATTTTTCCAAATGTATTAAAATAGATG
GAAATCCCGTTTCATACGCTTGTAAATGTAATCTTGGATATGATATGGTAAATAATGTTT
GTATACCAAATGAATGTAAGAATGTAACTTGTGGTAACGGTAAATGTATATTAGATACAA
GCAATCCTGTTAAAACTGGAGTTTGCTCATGTAATATAGGCAAAGTTCCCAATGTACAAG
ATCAAAATAAATGTTCAAAAGATGGAGAAACCAAATGCTCATTAAAATGCTTAAAAGAAA
ATGAAACCTGTAAAGCTGTTGA
>RCH125-5
CCGTGGATACTGTATGCAAAAGAGGATTTTTAATTCAGATGAGTGGTCATTTGGAATGTA
AATGTGAAAATGATTTGGTGTTAGTAAATGAAGAAACATGTGAAGAAAAAGTTCTGAAAT
GTGACGAAAAGACTGTAAATAAACCATGTGGAGATTTTTCCAAATGTATTAAAATAGATG
GAAATCCCGTTTCATACGCTTGTAAATGTAATCTTGGATATGATATGGTAAATAATGTTT
GTATACCAAATGAATGTAAGAATGTAACTTGTGGTAACGGTAAATGTATATTAGATACAA
GCAATCCTGTTAAAACTGGAGTTTGCTCATGTAATATAGGCAAAGTTCCCAATGTACAAG
ATCAAAATAAATGTTCAAAAGATGGAGAAACCAAATGCTCATTAAAATGCTTAAAAGAAA
ATGAAACCTGTAAAGCTGTTGA
>RCH125-6
CCGTGGATACTGTATGCAAAAGAGGATTTTTAATTCAGATGAGTGGTCATTTGGAATGTA
AATGTGAAAATGATTTGGTGTTAGTAAATGAAGAAACATGTGAAGAAAAAGTTCTGAAAT
GTGACGAAAAGACTGTAAATAAACCATGTGGAGATTTTTCCAAATGTATTAAAATAGATG
GAAATCCCGTTTCATACGCTTGTAAATGTAATCTTGGATATGATATGGTAAATAATGTTT
GTATACCAAATGAATGTAAGAATGTAACTTGTGGTAACGGTAAATGTATATTAGATACAA
GCAATCCTGTTAAAACTGGAGTTTGCTCATGTAATATAGGCAAAGTTCCCAATGTACAAG
ATCAAAATAAATGTTCAAAAGATGGAGAAACCAAATGCTCATTAAAATGCTTAAAAGAAA
ATGAAACCTGTAAAGCTGTTGA
>RCH125-7
CCGTGGATACTGTATGCAAAAGAGGATTTTTAATTCAGATGAGTGGTCATTTGGAATGTA
AATGTGAAAATGATTTGGTGTTAGTAAATGAAGAAACATGTGAAGAAAAAGTTCTGAAAT
GTGACGAAAAGACTGTAAATAAACCATGTGGAGATTTTTCCAAATGTATTAAAATAGATG
GAAATCCCGTTTCATACGCTTGTAAATGTAATCTTGGATATGATATGGTAAATAATGTTT
GTATACCAAATGAATGTAAGAATGTAACTTGTGGTAACGGTAAATGTATATTAGATACAA
GCAATCCTGTTAAAACTGGAGTTTGCTCATGTAATATAGGCAAAGTTCCCAATGTACAAG
ATCAAAATAAATGTTCAAAAGATGGAGAAACCAAATGCTCATTAAAATGCTTAAAAGAAA
ATGAAACCTGTAAAGCTGTTGA
>RCH125-9
CCGTGGATACTGTATGCAAAAGAGGATTTTTAATTCAGATGAGTGGTCATTTGGAATGTA
AATGTGAAAATGATTTGGTGTTAGTAAATGAAGAAACATGTGAAGAAAAAGTTCTGAAAT
GTGACGAAAAGACTGTAAATAAACCATGTGGAGATTTTTCCAAATGTATTAAAATAGATG
GAAATCCCGTTTCATACGCTTGTAAATGTAATCTTGGATATGATATGGTAAATAATGTTT
GTATACCAAATGAATGTAAGAATGTAACTTGTGGTAACGGTAAATGTATATTAGATACAA
GCAATCCTGTTAAAACTGGAGTTTGCTCATGTAATATAGGCAAAGTTCCCAATGTACAAG
ATCAAAATAAATGTTCAAAAGATGGAGAAACCAAATGCTCATTAAAATGCTTAAAAGAAA
ATGAAACCTGTAAAGCTGTTGA
>RCH147-5
CCGTGGATACTGTATGCAAAAGAGGATTTTTAATTCAGATGAGTGGTCATTTGGAATGTA
AATGTGAAAATGATTTGGTGTTAGTAAATGAAGAAACATGTGAAGAAAAAGTTCTGAAAT
GTGACGAAAAGACTGTAAATAAACCATGTGGAGATTTTTCCAAATGTATTAAAATAGATG
GAAATCCCGTTTCATACGCTTGTAAATGTAATCTTGGATATGATATGGTAAATAATGTTT
GTATACCAAATGAATGTAAGAATGTAACTTGTGGTAACGGTAAATGTATATTAGATACAA
GCAATCCTGTTAAAACTGGAGTTTGCTCATGTAATATAGGCAAAGTTCCCAATGTACAAG
ATCAAAATAAATGTTCAAAAGATGGAGAAACCAAATGCTCATTAAAATGCTTAAAAGAAA
ATGAAACCTGTAAAGCTGTTGA
>RCH215-3
CCGTGGATACTGTATGCAAAAGAGGATTTTTAATTCAGATGAGTGGTCATTTGGAATGTA
AATGTGAAAATGATTTGGTGTTAGTAAATGAAGAAACATGTGAAGAAAAAGTTCTGAAAT
GTGACGAAAAGACTGTAAATAAACCATGTGGAGATTTTTCCAAATGTATTAAAATAGATG
GAAATCCCGTTTCATACGCTTGTAAATGTAATCTTGGATATGATATGGTAAATAATGTTT
GTATACCAAATGAATGTAAGAATGTAACTTGTGGTAACGGTAAATGTATATTAGATACAA
GCAATCCTGTTAAAACTGGAGTTTGCTCATGTAATATAGGCAAAGTTCCCAATGTACAAG
ATCAAAATAAATGTTCAAAAGATGGAGAAACCAAATGCTCATTAAAATGCTTAAAAGAAA
ATGAAACCTGTAAAGCTGTTGA
>RCH215-6
CCGTGGATACTGTATGCAAAAGAGGATTTTTAATTCAGATGAGTGGTCATTTGGAATGTA
AATGTGAAAATGATTTGGTGTTAGTAAATGAAGAAACATGTGAAGAAAAAGTTCTGAAAT
GTGACGAAAAGACTGTAAATAAACCATGTGGAGATTTTTCCAAATGTATTAAAATAGATG
GAAATCCCGTTTCATACGCTTGTAAATGTAATCTTGGATATGATATGGTAAATAATGTTT
GTATACCAAATGAATGTAAGAATGTAACTTGTGGTAACGGTAAATGTATATTAGATACAA
GCAATCCTGTTAAAACTGGAGTTTGCTCATGTAATATAGGCAAAGTTCCCAATGTACAAG
ATCAAAATAAATGTTCAAAAGATGGAGAAACCAAATGCTCATTAAAATGCTTAAAAGAAA
ATGAAACCTGTAAAGCTGTTGA
>RCH1105-2
CCGTGGATACTGTATGCAAAAGAGGATTTTTAATTCAGATGAGTGGTCATTTGGAATGTA
AATGTGAAAATGATTTGGTGTTAGTAAATGAAGAAACATGTGAAGAAAAAGTTCTGAAAT
GTGACGAAAAGACTGTAAATAAACCATGTGGAGATTTTTCCAAATGTATTAAAATAGATG
GAAATCCCGTTTCATACGCTTGTAAATGTAATCTTGGATATGATATGGTAAATAATGTTT
GTATACCAAATGAATGTAAGAATGTAACTTGTGGTAACGGTAAATGTATATTAGATACAA
GCAATCCTGTTAAAACTGGAGTTTGCTCATGTAATATAGGCAAAGTTCCCAATGTACAAG
ATCAAAATAAATGTTCAAAAGATGGAGAAACCAAATGCTCATTAAAATGCTTAAAAGAAA
ATGAAACCTGTAAAGCTGTTGA
>RCM124-4
CCGTGGATACTGTATGCAAAAGAGGATTTTTAATTCAGATGAGTGGTCATTTGGAATGTA
AATGTGAAAATGATTTGGTGTTAGTAAATGAAGAAACATGTGAAGAAAAAGTTCTGAAAT
GTGACGAAAAGACTGTAAATAAACCATGTGGAGATTTTTCCAAATGTATTAAAATAGATG
GAAATCCCGTTTCATACGCTTGTAAATGTAATCTTGGATATGATATGGTAAATAATGTTT
GTATACCAAATGAATGTAAGAATGTAACTTGTGGTAACGGTAAATGTATATTAGATACAA
GCAATCCTGTTAAAACTGGAGTTTGCTCATGTAATATAGGCAAAGTTCCCAATGTACAAG
ATCAAAATAAATGTTCAAAAGATGGAGAAACCAAATGCTCATTAAAATGCTTAAAAGAAA
ATGAAACCTGTAAAGCTGTTGA
>RCM124-8
CCGTGGATACTGTATGCAAAAGAGGATTTTTAATTCAGATGAGTGGTCATTTGGAATGTA
AATGTGAAAATGATTTGGTGTTAGTAAATGAAGAAACATGTGAAGAAAAAGTTCTGAAAT
GTGACGAAAAGACTGTAAATAAACCATGTGGAGATTTTTCCAAATGTATTAAAATAGATG
GAAATCCCGTTTCATACGCTTGTAAATGTAATCTTGGATATGATATGGTAAATAATGTTT
GTATACCAAATGAATGTAAGAATGTAACTTGTGGTAACGGTAAATGTATATTAGATACAA
GCAATCCTGTTAAAACTGGAGTTTGCTCATGTAATATAGGCAAAGTTCCCAATGTACAAG
ATCAAAATAAATGTTCAAAAGATGGAGAAACCAAATGCTCATTAAAATGCTTAAAAGAAA
ATGAAACCTGTAAAGCTGTTGA
>RCM126-3
CCGTGGATACTGTATGCAAAAGAGGATTTTTAATTCAGATGAGTGGTCATTTGGAATGTA
AATGTGAAAATGATTTGGTGTTAGTAAATGAAGAAACATGTGAAGAAAAAGTTCTGAAAT
GTGACGAAAAGACTGTAAATAAACCATGTGGAGATTTTTCCAAATGTATTAAAATAGATG
GAAATCCCGTTTCATACGCTTGTAAATGTAATCTTGGATATGATATGGTAAATAATGTTT
GTATACCAAATGAATGTAAGAATGTAACTTGTGGTAACGGTAAATGTATATTAGATACAA
GCAATCCTGTTAAAACTGGAGTTTGCTCATGTAATATAGGCAAAGTTCCCAATGTACAAG
ATCAAAATAAATGTTCAAAAGATGGAGAAACCAAATGCTCATTAAAATGCTTAAAAGAAA
ATGAAACCTGTAAAGCTGTTGA
>RCM126-5
CCGTGGATACTGTATGCAAAAGAGGATTTTTAATTCAGATGAGTGGTCATTTGGAATGTA
AATGTGAAAATGATTTGGTGTTAGTAAATGAAGAAACATGTGAAGAAAAAGTTCTGAAAT
GTGACGAAAAGACTGTAAATAAACCATGTGGAGATTTTTCCAAATGTATTAAAATAGATG
GAAATCCCGTTTCATACGCTTGTAAATGTAATCTTGGATATGATATGGTAAATAATGTTT
GTATACCAAATGAATGTAAGAATGTAACTTGTGGTAACGGTAAATGTATATTAGATACAA
GCAATCCTGTTAAAACTGGAGTTTGCTCATGTAATATAGGCAAAGTTCCCAATGTACAAG
ATCAAAATAAATGTTCAAAAGATGGAGAAACCAAATGCTCATTAAAATGCTTAAAAGAAA
ATGAAACCTGTAAAGCTGTTGA
>RCM236-4
CCGTGGATACTGTATGCAAAAGAGGATTTTTAATTCAGATGAGTGGTCATTTGGAATGTA
AATGTGAAAATGATTTGGTGTTAGTAAATGAAGAAACATGTGAAGAAAAAGTTCTGAAAT
GTGACGAAAAGACTGTAAATAAACCATGTGGAGATTTTTCCAAATGTATTAAAATAGATG
GAAATCCCGTTTCATACGCTTGTAAATGTAATCTTGGATATGATATGGTAAATAATGTTT
GTATACCAAATGAATGTAAGAATGTAACTTGTGGTAACGGTAAATGTATATTAGATACAA
GCAATCCTGTTAAAACTGGAGTTTGCTCATGTAATATAGGCAAAGTTCCCAATGTACAAG
ATCAAAATAAATGTTCAAAAGATGGAGAAACCAAATGCTCATTAAAATGCTTAAAAGAAA
ATGAAACCTGTAAAGCTGTTGA
>RCM242-1
CCGTGGATACTGTATGCAAAAGAGGATTTTTAATTCAGATGAGTGGTCATTTGGAATGTA
AATGTGAAAATGATTTGGTGTTAGTAAATGAAGAAACATGTGAAGAAAAAGTTCTGAAAT
GTGACGAAAAGACTGTAAATAAACCATGTGGAGATTTTTCCAAATGTATTAAAATAGATG
GAAATCCCGTTTCATACGCTTGTAAATGTAATCTTGGATATGATATGGTAAATAATGTTT
GTATACCAAATGAATGTAAGAATGTAACTTGTGGTAACGGTAAATGTATATTAGATACAA
GCAATCCTGTTAAAACTGGAGTTTGCTCATGTAATATAGGCAAAGTTCCCAATGTACAAG
ATCAAAATAAATGTTCAAAAGATGGAGAAACCAAATGCTCATTAAAATGCTTAAAAGAAA
ATGAAACCTGTAAAGCTGTTGA
>RCM321-1
CCGTGGATACTGTATGCAAAAGAGGATTTTTAATTCAGATGAGTGGTCATTTGGAATGTA
AATGTGAAAATGATTTGGTGTTAGTAAATGAAGAAACATGTGAAGAAAAAGTTCTGAAAT
GTGACGAAAAGACTGTAAATAAACCATGTGGAGATTTTTCCAAATGTATTAAAATAGATG
GAAATCCCGTTTCATACGCTTGTAAATGTAATCTTGGATATGATATGGTAAATAATGTTT
GTATACCAAATGAATGTAAGAATGTAACTTGTGGTAACGGTAAATGTATATTAGATACAA
GCAATCCTGTTAAAACTGGAGTTTGCTCATGTAATATAGGCAAAGTTCCCAATGTACAAG
ATCAAAATAAATGTTCAAAAGATGGAGAAACCAAATGCTCATTAAAATGCTTAAAAGAAA
ATGAAACCTGTAAAGCTGTTGA
>RCM321-3
CCGTGGATACTGTATGCAAAAGAGGATTTTTAATTCAGATGAGTGGTCATTTGGAATGTA
AATGTGAAAATGATTTGGTGTTAGTAAATGAAGAAACATGTGAAGAAAAAGTTCTGAAAT
GTGACGAAAAGACTGTAAATAAACCATGTGGAGATTTTTCCAAATGTATTAAAATAGATG
GAAATCCCGTTTCATACGCTTGTAAATGTAATCTTGGATATGATATGGTAAATAATGTTT
GTATACCAAATGAATGTAAGAATGTAACTTGTGGTAACGGTAAATGTATATTAGATACAA
GCAATCCTGTTAAAACTGGAGTTTGCTCATGTAATATAGGCAAAGTTCCCAATGTACAAG
ATCAAAATAAATGTTCAAAAGATGGAGAAACCAAATGCTCATTAAAATGCTTAAAAGAAA
ATGAAACCTGTAAAGCTGTTGA
>RCM321-4
CCGTGGATACTGTATGCAAAAGAGGATTTTTAATTCAGATGAGTGGTCATTTGGAATGTA
AATGTGAAAATGATTTGGTGTTAGTAAATGAAGAAACATGTGAAGAAAAAGTTCTGAAAT
GTGACGAAAAGACTGTAAATAAACCATGTGGAGATTTTTCCAAATGTATTAAAATAGATG
GAAATCCCGTTTCATACGCTTGTAAATGTAATCTTGGATATGATATGGTAAATAATGTTT
GTATACCAAATGAATGTAAGAATGTAACTTGTGGTAACGGTAAATGTATATTAGATACAA
GCAATCCTGTTAAAACTGGAGTTTGCTCATGTAATATAGGCAAAGTTCCCAATGTACAAG
ATCAAAATAAATGTTCAAAAGATGGAGAAACCAAATGCTCATTAAAATGCTTAAAAGAAA
ATGAAACCTGTAAAGCTGTTGA
>RCM321-6
CCGTGGATACTGTATGCAAAAGAGGATTTTTAATTCAGATGAGTGGTCATTTGGAATGTA
AATGTGAAAATGATTTGGTGTTAGTAAATGAAGAAACATGTGAAGAAAAAGTTCTGAAAT
GTGACGAAAAGACTGTAAATAAACCATGTGGAGATTTTTCCAAATGTATTAAAATAGATG
GAAATCCCGTTTCATACGCTTGTAAATGTAATCTTGGATATGATATGGTAAATAATGTTT
GTATACCAAATGAATGTAAGAATGTAACTTGTGGTAACGGTAAATGTATATTAGATACAA
GCAATCCTGTTAAAACTGGAGTTTGCTCATGTAATATAGGCAAAGTTCCCAATGTACAAG
ATCAAAATAAATGTTCAAAAGATGGAGAAACCAAATGCTCATTAAAATGCTTAAAAGAAA
ATGAAACCTGTAAAGCTGTTGA
>RCM332-3
CCGTGGATACTGTATGCAAAAGAGGATTTTTAATTCAGATGAGTGGTCATTTGGAATGTA
AATGTGAAAATGATTTGGTGTTAGTAAATGAAGAAACATGTGAAGAAAAAGTTCTGAAAT
GTGACGAAAAGACTGTAAATAAACCATGTGGAGATTTTTCCAAATGTATTAAAATAGATG
GAAATCCCGTTTCATACGCTTGTAAATGTAATCTTGGATATGATATGGTAAATAATGTTT
GTATACCAAATGAATGTAAGAATGTAACTTGTGGTAACGGTAAATGTATATTAGATACAA
GCAATCCTGTTAAAACTGGAGTTTGCTCATGTAATATAGGCAAAGTTCCCAATGTACAAG
ATCAAAATAAATGTTCAAAAGATGGAGAAACCAAATGCTCATTAAAATGCTTAAAAGAAA
ATGAAACCTGTAAAGCTGTTGA
>RCM343-1
CCGTGGATACTGTATGCAAAAGAGGATTTTTAATTCAGATGAGTGGTCATTTGGAATGTA
AATGTGAAAATGATTTGGTGTTAGTAAATGAAGAAACATGTGAAGAAAAAGTTCTGAAAT
GTGACGAAAAGACTGTAAATAAACCATGTGGAGATTTTTCCAAATGTATTAAAATAGATG
GAAATCCCGTTTCATACGCTTGTAAATGTAATCTTGGATATGATATGGTAAATAATGTTT
GTATACCAAATGAATGTAAGAATGTAACTTGTGGTAACGGTAAATGTATATTAGATACAA
GCAATCCTGTTAAAACTGGAGTTTGCTCATGTAATATAGGCAAAGTTCCCAATGTACAAG
ATCAAAATAAATGTTCAAAAGATGGAGAAACCAAATGCTCATTAAAATGCTTAAAAGAAA
ATGAAACCTGTAAAGCTGTTGA
>RCM344-1
CCGTGGATACTGTATGCAAAAGAGGATTTTTAATTCAGATGAGTGGTCATTTGGAATGTA
AATGTGAAAATGATTTGGTGTTAGTAAATGAAGAAACATGTGAAGAAAAAGTTCTGAAAT
GTGACGAAAAGACTGTAAATAAACCATGTGGAGATTTTTCCAAATGTATTAAAATAGATG
GAAATCCCGTTTCATACGCTTGTAAATGTAATCTTGGATATGATATGGTAAATAATGTTT
GTATACCAAATGAATGTAAGAATGTAACTTGTGGTAACGGTAAATGTATATTAGATACAA
GCAATCCTGTTAAAACWGGARTTTGCTCATGTAATATAGGCAAAGTTCCCAATGTACAAG
ATCAAAATAAATGTTCAAAAGATGGAGAAACCAAATGCTCATTAAAATGCTTAAAAGAAA
ATGAAACCTGTAAAGCTGTTGA
>RCM344-6
CCGTGGATACTGTATGCAAAAGAGGATTTTTAATTCAGATGAGTGGTCATTTGGAATGTA
AATGTGAAAATGATTTGGTGTTAGTAAATGAAGAAACATGTGAAGAAAAAGTTCTGAAAT
GTGACGAAAAGACTGTAAATAAACCATGTGGAGATTTTTCCAAATGTATTAAAATAGATG
GAAATCCCGTTTCATACGCTTGTAAATGTAATCTTGGATATGATATGGTAAATAATGTTT
GTATACCAAATGAATGTAAGAATGTAACTTGTGGTAACGGTAAATGTATATTAGATACAA
GCAATCCTGTTAAAACTGGAGTTTGCTCATGTAATATAGGCAAAGTTCCCAATGTACAAG
ATCAAAATAAATGTTCAAAAGATGGAGAAACCAAATGCTCATTAAAATGCTTAAAAGAAA
ATGAAACCTGTAAAGCTGTTGA
>RCM344-8
CCGTGGATACTGTATGCAAAAGAGGATTTTTAATTCAGATGAGTGGTCATTTGGAATGTA
AATGTGAAAATGATTTGGTGTTAGTAAATGAAGAAACATGTGAAGAAAAAGTTCTGAAAT
GTGACGAAAAGACTGTAAATAAACCATGTGGAGATTTTTCCAAATGTATTAAAATAGATG
GAAATCCCGTTTCATACGCTTGTAAATGTAATCTTGGATATGATATGGTAAATAATGTTT
GTATACCAAATGAATGTAAGAATGTAACTTGTGGTAACGGTAAATGTATATTAGATACAA
GCAATCCTGTTAAAACTGGAGTTTGCTCATGTAATATAGGCAAAGTTCCCAATGTACAAG
ATCAAAATAAATGTTCAAAAGATGGAGAAACCAAATGCTCATTAAAATGCTTAAAAGAAA
ATGAAACCTGTAAAGCTGTTGA
>RCM408-5
CCGTGGATACTGTATGCAAAAGAGGATTTTTAATTCAGATGAGTGGTCATTTGGAATGTA
AATGTGAAAATGATTTGGTGTTAGTAAATGAAGAAACATGTGAAGAAAAAGTTCTGAAAT
GTGACGAAAAGACTGTAAATAAACCATGTGGAGATTTTTCCAAATGTATTAAAATAGATG
GAAATCCCGTTTCATACGCTTGTAAATGTAATCTTGGATATGATATGGTAAATAATGTTT
GTATACCAAATGAATGTAAGAATGTAACTTGTGGTAACGGTAAATGTATATTAGATACAA
GCAATCCTGTTAAAACTGGAGTTTGCTCATGTAATATAGGCAAAGTTCCCAATGTACAAG
ATCAAAATAAATGTTCAAAAGATGGAGAAACCAAATGCTCATTAAAATGCTTAAAAGAAA
ATGAAACCTGTAAAGCTGTTGA
>ULA94
CCGTGGATACTGTATGCAAAAGAGGATTTTTAATTCAGATGAGTGGTCATTTGGAATGTA
AATGTGAAAATGATTTGGTGTTAGTAAATGAAGAAACATGTGAAGAAAAAGTTCTGAAAT
GTGACGAAAAGACTGTAAATAAACCATGTGGAGATTTTTCCAAATGTATTAAAATAGATG
GAAATCCCGTTTCATACGCTTGTAAATGTAATCTTGGATATGATATGGTAAATAATGTTT
GTATACCAAATGAATGTAAGAATGTAACTTGTGGTAACGGTAAATGTATATTAGATACAA
GCAATCCTGTTAAAACTGGAGTTTGCTCATGTAATATAGGCAAAGTTCCCAATGTACAAG
ATCAAAATAAATGTTCAAAAGATGGAGAAACCAAATGCTCATTAAAATGCTTAAAAGAAA
ATGAAACCTGTAAAGCTGTTGA
>ULA215
CCGTGGATACTGTATGCAAAAGAGGATTTTTAATTCAGATGAGTGGTCATTTGGAATGTA
AATGTGAAAATGATTTGGTGTTAGTAAATGAAGAAACATGTGAAGAAAAAGTTCTGAAAT
GTGACGAAAAGACTGTAAATAAACCATGTGGAGATTTTTCCAAATGTATTAAAATAGATG
GAAATCCCGTTTCATACGCTTGTAAATGTAATCTTGGATATGATATGGTAAATAATGTTT
GTATACCAAATGAATGTAAGAATGTAACTTGTGGTAACGGTAAATGTATATTAGATACAA
GCAATCCTGTTAAAACTGGAGTTTGCTCATGTAATATAGGCAAAGTTCCCAATGTACAAG
ATCAAAATAAATGTTCAAAAGATGGAGAAACCAAATGCTCATTAAAATGCTTAAAAGAAA
ATGAAACCTGTAAAGCTGTTGA
