# Supplementary material for: Signatures of selection and drivers for novel mutation on transmission-blocking vaccine candidate Pfs25 gene in western Kenya
Source: PLoS One. 2022 Apr 7;17(4):e0266394. doi: 10.1371/journal.pone.0266394 (PMC8989228; doi:10.1371/journal.pone.0266394)
Supplement: S2 Data — (FAS) [file pone.0266394.s004.fas]

>ERA-114
CCGTGGATACTGTATGCAAAAGAGGATTTTTAATTCAGATGAGTGGTCATTTGGAATGTAAATGTGAAAATGATTTGGTGTTAGTAAATGAAGAAACATGTGAAGAAAAAGTTCTGAAATGTGACGAAAAGACTGTAAATAAACCATGTGGAGATTTTTCCAAATGTATTAAAATAGATGGAAATCCCGTTTCATACGCTTGTAAATGTAATCTTGGATATGATATGGTAAATAATGTTTGTATACCAAATGAATGTAAGAATGTAACTTGTGGTAACGGTAAATGTATATTAGATACAAGCAATCCTGTTAAAACTGGAGTTTGCTCATGTAATATAGGCAAAGTTCCCAATGTACAAGATCAAAATAAATGTTCAAAAGATGGAGAAACCAAATGCTCATTAAAATGCTTAAAAGAAAATGAAACCTGTAAAGCTGTTGA
>ERA-110
CCGTGGATACTGTATGCAAAAGAGGATTTTTAATTCAGATGAGTGGTCATTTGGAATGTAAATGTGAAAATGATTTGGTGTTAGTAAATGAAGAAACATGTGAAGAAAAAGTTCTGAAATGTGACGAAAAGACTGTAAATAAACCATGTGGAGATTTTTCCAAATGTATTAAAATAGATGGAAATCCCGTTTCATACGCTTGTAAATGTAATCTTGGATATGATATGGTAAATAATGTTTGTATACCAAATGAATGTAAGAATGTAACTTGTGGTAACGGTAAATGTATATTAGATACAAGCAATCCTGTTAAAACTGGAGTTTGCTCATGTAATATAGGCAAAGTTCCCAATGTACAAGATCAAAATAAATGTTCAAAAGATGGAGAAACCAAATGCTCATTAAAATGCTTAAAAGAAAATGAAACCTGTAAAGCTGTTGA
>ERA-101
CCGTGGATACTGTATGCAAAAGAGGATTTTTAATTCAGATGAGTGGTCATTTGGAATGTAAATGTGAAAATGATTTGGTGTTAGTAAATGAAGAAACATGTGAAGAAAAAGTTCTGAAATGTGACGAAAAGACTGTAAATAAACCATGTGGAGATTTTTCCAAATGTATTAAAATAGATGGAAATCCCGTTTCATACGCTTGTAAATGTAATCTTGGATATGATATGGTAAATAATGTTTGTATACCAAATGAATGTAAGAATGTAACTTGTGGTAACGGTAAATGTATATTAGATACAAGCAATCCTGTTAAAACTGGAGTTTGCTCATGTAATATAGGCAAAGTTCCCAATGTACAAGATCAAAATAAATGTTCAAAAGATGGAGAAACCAAATGCTCATTAAAATGCTTAAAAGAAAATGAAACCTGTAAAGCTGTTGA
>ERA-100
CCGTGGATACTGTATGCAAAAGAGGATTTTTAATTCAGATGAGTGGTCATTTGGAATGTAAATGTGAAAATGATTTGGTGTTAGTAAATGAAGAAACATGTGAAGAAAAAGTTCTGAAATGTGACGAAAAGACTGTAAATAAACCATGTGGAGATTTTTCCAAATGTATTAAAATAGATGGAAATCCCGTTTCATACGCTTGTAAATGTAATCTTGGATATGATATGGTAAATAATGTTTGTATACCAAATGAATGTAAGAATGTAACTTGTGGTAACGGTAAATGTATATTAGATACAAGCAATCCTGTTAAAACTGGAGTTTGCTCATGTAATATAGGCAAAGTTCCCAATGTACAAGATCAAAATAAATGTTCAAAAGATGGAGAAACCAAATGCTCATTAAAATGCTTAAAAGAAAATGAAACCTGTAAAGCTGTTGA
>ERA-40
CCGTGGATACTGTATGCAAAAGAGGATTTTTAATTCAGATGAGTGGTCATTTGGAATGTAAATGTGAAAATGATTTGGTGTTAGTAAATGAAGAAACATGTGAAGAAAAAGTTCTGAAATGTGACGAAAAGACTGTAAATAAACCATGTGGAGATTTTTCCAAATGTATTAAAATAGATGGAAATCCCGTTTCATACGCTTGTAAATGTAATCTTGGATATGATATGGTAAATAATGTTTGTATACCAAATGAATGTAAGAATGTAACTTGTGGTAACGGTAAATGTATATTAGATACAAGCAATCCTGTTAAAACTGGAGTTTGCTCATGTAATATAGGCAAAGTTCCCAATGTACAAGATCAAAATAAATGTTCAAAAGATGGAGAAACCAAATGCTCATTAAAATGCTTAAAAGAAAATGAAACCTGTAAAGCTGTTGA
>ERA-90
CCGTGGATACTGTATGCAAAAGAGGATTTTTAATTCAGATGAGTGGTCATTTGGAATGTAAATGTGAAAATGATTTGGTGTTAGTAAATGAAGAAACATGTGAAGAAAAAGTTCTGAAATGTGACGAAAAGACTGTAAATAAACCATGTGGAGATTTTTCCAAATGTATTAAAATAGATGGAAATCCCGTTTCATACGCTTGTAAATGTAATCTTGGATATGATATGGTAAATAATGTTTGTATACCAAATGAATGTAAGAATGTAACTTGTGGTAACGGTAAATGTATATTAGATACAAGCAATCCTGTTAAAACTGGAGTTTGCTCATGTAATATAGGCAAAGTTCCCAATGTACAAGATCAAAATAAATGTTCAAAAGATGGAGAAACCAAATGCTCATTAAAATGCTTAAAAGAAAATGAAACCTGTAAAGCTGTTGA
>ERA-87
CCGTGGATACTGTATGCAAAAGAGGATTTTTAATTCAGATGAGTGGTCATTTGGAATGTAAATGTGAAAATGATTTGGTGTTAGTAAATGAAGAAACATGTGAAGAAAAAGTTCTGAAATGTGACGAAAAGACTGTAAATAAACCATGTGGAGATTTTTCCAAATGTATTAAAATAGATGGAAATCCCGTTTCATACGCTTGTAAATGTAATCTTGGATATGATATGGTAAATAATGTTTGTATACCAAATGAATGTAAGAATGTAACTTGTGGTAACGGTAAATGTATATTAGATACAAGCAATCCTGTTAAAACTGGAGTTTGCTCATGTAATATAGGCAAAGTTCCCAATGTACAAGATCAAAATAAATGTTCAAAAGATGGAGAAACCAAATGCTCATTAAAATGCTTAAAAGAAAATGAAACCTGTAAAGCTGTTGA
>ERA-86
CCGTGGATACTGTATGCAAAAGAGGATTTTTAATTCAGATGAGTGGTCATTTGGAATGTAAATGTGAAAATGATTTGGTGTTAGTAAATGAAGAAACATGTGAAGAAAAAGTTCTGAAATGTGACGAAAAGACTGTAAATAAACCATGTGGAGATTTTTCCAAATGTATTAAAATAGATGGAAATCCCGTTTCATACGCTTGTAAATGTAATCTTGGATATGATATGGTAAATAATGTTTGTATACCAAATGAATGTAAGAATGTAACTTGTGGTAACGGTAAATGTATATTAGATACAAGCAATCCTGTTAAAACTGGAGTTTGCTCATGTAATATAGGCAAAGTTCCCAATGTACAAGATCAAAATAAATGTTCAAAAGATGGAGAAACCAAATGCTCATTAAAATGCTTAAAAGAAAATGAAACCTGTAAAGCTGTTGA
>ERA-83
CCGTGGATACTGTATGCAAAAGAGGATTTTTAATTCAGATGAGTGGTCATTTGGAATGTAAATGTGAAAATGATTTGGTGTTAGTAAATGAAGAAACATGTGAAGAAAAAGTTCTGAAATGTGACGAAAAGACTGTAAATAAACCATGTGGAGATTTTTCCAAATGTATTAAAATAGATGGAAATCCCGTTTCATACGCTTGTAAATGTAATCTTGGATATGATATGGTAAATAATGTTTGTATACCAAATGAATGTAAGAATGTAACTTGTGGTAACGGTAAATGTATATTAGATACAAGCAATCCTGTTAAAACTGGAGTTTGCTCATGTAATATAGGCAAAGTTCCCAATGTACAAGATCAAAATAAATGTTCAAAAGATGGAGAAACCAAATGCTCATTAAAATGCTTAAAAGAAAATGAAACCTGTAAAGCTGTTGA
>ERA-20
CCGTGGATACTGTATGCAAAAGAGGATTTTTAATTCAGATGAGTGGTCATTTGGAATGTAAATGTGAAAATGATTTGGTGTTAGTAAATGAAGAAACATGTGAAGAAAAAGTTCTGAAATGTGACGAAAAGACTGTAAATAAACCATGTGGAGATTTTTCCAAATGTATTAAAATAGATGGAAATCCCGTTTCATACGCTTGTAAATGTAATCTTGGATATGATATGGTAAATAATGTTTGTATACCAAATGAATGTAAGAATGTAACTTGGGGTAACGGTAAATGTATATTAGATACAAGCAATCCTGTTAAAACTGGAGTTTGCTCATGTAATATAGGCAAAGTTCCCAATGTACAAGATCAAAATAAATGTTCAAAAGATGGAGAAACCAAATGCTCATTAAAATGCTTAAAAGAAAATGAAACCTGTAAAGCTGTTGA
>ERA-77
CCGTGGATACTGTATGCAAAAGAGGATTTTTAATTCAGATGAGTGGTCATTTGGAATGTAAATGTGAAAATGATTTGGTGTTAGTAAATGAAGAAACATGTGAAGAAAAAGTTCTGAAATGTGACGAAAAGACTGTAAATAAACCATGTGGAGATTTTTCCAAATGTATTAAAATAGATGGAAATCCCGTTTCATACGCTTGTAAATGTAATCTTGGATATGATATGGTAAATAATGTTTGTATACCAAATGAATGTAAGAATGTAACTTGTGGTAACGGTAAATGTATATTAGATACAAGCAATCCTGTTAAAACTGGAGTTTGCTCATGTAATATAGGCAAAGTTCCCAATGTACAAGATCAAAATAAATGTTCAAAAGATGGAGAAACCAAATGCTCATTAAAATGCTTAAAAGAAAATGAAACCTGTAAAGCTGTTGA
>ERA-76
CCGTGGATACTGTATGCAAAAGAGGATTTTTAATTCAGATGAGTGGTCATTTGGAATGTAAATGTGAAAATGATTTGGTGTTAGTAAATGAAGAAACATGTGAAGAAAAAGTTCTGAAATGTGACGAAAAGACTGTAAATAAACCATGTGGAGATTTTTCCAAATGTATTAAAATAGATGGAAATCCCGTTTCATACGCTTGTAAATGTAATCTTGGATATGATATGGTAAATAATGTTTGTATACCAAATGAATGTAAGAATGTAACTTGTGGTAACGGTAAATGTATATTAGATACAAGCAATCCTGTTAAAACTGGAGTTTGCTCATGTAATATAGGCAAAGTTCCCAATGTACAAGATCAAAATAAATGTTCAAAAGATGGAGAAACCAAATGCTCATTAAAATGCTTAAAAGAAAATGAAACCTGTAAAGCTGTTGA
>ERA-75
CCGTGGATACTGTATGCAAAAGAGGATTTTTAATTCAGATGAGTGGTCATTTGGAATGTAAATGTGAAAATGATTTGGTGTTAGTAAATGAAGAAACATGTGAAGAAAAAGTTCTGAAATGTGACGAAAAGACTGTAAATAAACCATGTGGAGATTTTTCCAAATGTATTAAAATAGATGGAAATCCCGTTTCATACGCTTGTAAATGTAATCTTGGATATGATATGGTAAATAATGTTTGTATACCAAATGAATGTAAGAATGTAACTTGTGGTAACGGTAAATGTATATTAGATACAAGCAATCCTGTTAAAACTGGAGTTTGCTCATGTAATATAGGCAAAGTTCCCAATGTACAAGATCAAAATAAATGTTCAAAAGATGGAGAAACCAAATGCTCATTAAAATGCTTAAAAGAAAATGAAACCTGTAAAGCTGTTGA
>ERA-70
CCGTGGATACTGTATGCAAAAGAGGATTTTTAATTCAGATGAGTGGTCATTTGGAATGTAAATGTGAAAATGATTTGGTGTTAGTAAATGAAGAAACATGTGAAGAAAAAGTTCTGAAATGTGACGAAAAGACTGTAAATAAACCATGTGGAGATTTTTCCAAATGTATTAAAATAGATGGAAATCCCGTTTCATACGCTTGTAAATGTAATCTTGGATATGATATGGTAAATAATGTTTGTATACCAAATGAATGTAAGAATGTAACTTGTGGTAACGGTAAATGTATATTAGATACAAGCAATCCTGTTAAAACTGGAGTTTGCTCATGTAATATAGGCAAAGTTCCCAATGTACAAGATCAAAATAAATGTTCAAAAGATGGAGAAACCAAATGCTCATTAAAATGCTTAAAAGAAAATGAAACCTGTAAAGCTGTTGA
>ERA-68
CCGTGGATACTGTATGCAAAAGAGGATTTTTAATTCAGATGAGTGGTCATTTGGAATGTAAATGTGAAAATGATTTGGTGTTAGTAAATGAAGAAACATGTGAAGAAAAAGTTCTGAAATGTGACGAAAAGACTGTAAATAAACCATGTGGAGATTTTTCCAAATGTATTAAAATAGATGGAAATCCCGTTTCATACGCTTGTAAATGTAATCTTGGATATGATATGGTAAATAATGTTTGTATACCAAATGAATGTAAGAATGTAACTTGTGGTAACGGTAAATGTATATTAGATACAAGCAATCCTGTTAAAACTGGAGTTTGCTCATGTAATATAGGCAAAGTTCCCAATGTACAAGATCAAAATAAATGTTCAAAAGATGGAGAAACCAAATGCTCATTAAAATGCTTAAAAGAAAATGAAACCTGTAAAGCTGTTGA
>ERA-67
CCGTGGATACTGTATGCAAAAGAGGATTTTTAATTCAGATGAGTGGTCATTTGGAATGTAAATGTGAAAATGATTTGGTGTTAGTAAATGAAGAAACATGTGAAGAAAAAGTTCTGAAATGTGACGAAAAGACTGTAAATAAACCATGTGGAGATTTTTCCAAATGTATTAAAATAGATGGAAATCCCGTTTCATACGCTTGTAAATGTAATCTTGGATATGATATGGTAAATAATGTTTGTATACCAAATGAATGTAAGAATGTAACTTGTGGTAACGGTAAATGTATATTAGATACAAGCAATCCTGTTAAAACTGGAGTTTGCTCATGTAATATAGGCAAAGTTCCCAATGTACAAGATCAAAATAAATGTTCAAAAGATGGAGAAACCAAATGCTCATTAAAATGCTTAAAAGAAAATGAAACCTGTAAAGCTGTTGA
>ERA-93
CCGTGGATACTGTATGCAAAAGAGGATTTTTAATTCAGATGAGTGGTCATTTGGAATGTAAATGTGAAAATGATTTGGTGTTAGTAAATGAAGAAACATGTGAAGAAAAAGTTCTGAAATGTGACGAAAAGACTGTAAATAAACCATGTGGAGATTTTTCCAAATGTATTAAAATAGATGGAAATCCCGTTTCATACGCTTGTAAATGTAATCTTGGATATGATATGGTAAATAATGTTTGTATACCAAATGAATGTAAGAATGTAACTTGTGGTAACGGTAAATGTATACTAGATACAAGCAATCCTGTTAAAACTGGAGTTTGCTCATGTAATATAGGCAAAGTTCCCAATGGACAAGATCAAAATAAATGTTCAAAAGATGGAGAAACCAAATGCTCATTAAAATGCTTAAAAGAAAATGAAACCTGTAAAGCTGTTGA
>ERA-5
CCGTGGATACTGTATGCAAAAGAGGATTTTTAATTCAGATGAGTGGTCATTTGGAATGTAAATGTGAAAATGATTTGGTGTTAGTAAATGAAGAAACATGTGAAGAAAAAGTTCTGAAATGTGACGAAAAGACTGTAAATAAACCATGTGGAGATTTTTCCAAATGTATTAAAATTGATGGAAATCCCGTTTCATACGCTTGTAAATGTAATCTTGGATATGATATGGTAAATAATGTTTGTATACCAAATGAATGTAAGAATGTAACTTGTGGTAACGGTAAATGTATATTAGATACAAGCAATCCTGTTAAAACTGGAGTTTGCTCATGTAATATAGGCAAAGTTCCCAATGTACAAGATCAAAATAAATGTTCAAAAGATGGAGAAACCAAATGCTCATTAAAATGCTTAAAAGAAAATGAAACCTGTAAAGCTGTTGA
>ERA-66
CCGTGGATACTGTATGCAAAAGAGGATTTTTAATTCAGATGAGTGGTCATTTGGAATGTAAATGTGAAAATGATTTGGTGTTAGTAAATGAAGAAACATGTGAAGAAAAAGTTCTGAAATGTGACGAAAAGACTGTAAATAAACCATGTGGAGATTTTTCCAAATGTATTAAAATAGATGGAAATCCCGTTTCATACGCTTGTAAATGTAATCTTGGATATGATATGGTAAATAATGTTTGTATACCAAATGAATGTAAGAATGTAACTTGTGGTAACGGTAAATGTATATTAGATACAAGCAATCCTGTTAAAACTGGAGTTTGCTCATGTAATATAGGCAAAGTTCCCAATGTACAAGATCAAAATAAATGTTCAAAAGATGGAGAAACCAAATGCTCATTAAAATGCTTAAAAGAAAATGAAACCTGTAAAGCTGTTGA
>ERA-65
CCGTGGATACTGTATGCAAAAGAGGATTTTTAATTCAGATGAGTGGTCATTTGGAATGTAAATGTGAAAATGATTTGGTGTTAGTAAATGAAGAAACATGTGAAGAAAAAGTTCTGAAATGTGACGAAAAGACTGTAAATAAACCATGTGGAGATTTTTCCAAATGTATTAAAATAGATGGAAATCCCGTTTCATACGCTTGTAAATGTAATCTTGGATATGATATGGTAAATAATGTTTGTATACCAAATGAATGTAAGAATGTAACTTGTGGTAACGGTAAATGTATATTAGATACAAGCAATCCTGTTAAAACTGGAGTTTGCTCATGTAATATAGGCAAAGTTCCCAATGTACAAGATCAAAATAAATGTTCAAAAGATGGAGAAACCAAATGCTCATTAAAATGCTTAAAAGAAAATGAAACCTGTAAAGCTGTTGA
>ERA-64
CCGTGGATACTGTATGCAAAAGAGGATTTTTAATTCAGATGAGTGGTCATTTGGAATGTAAATGTGAAAATGATTTGGTGTTAGTAAATGAAGAAACATGTGAAGAAAAAGTTCTGAAATGTGACGAAAAGACTGTAAATAAACCATGTGGAGATTTTTCCAAATGTATTAAAATAGATGGAAATCCCGTTTCATACGCTTGTAAATGTAATCTTGGATATGATATGGTAAATAATGTTTGTATACCAAATGAATGTAAGAATGTAACTTGTGGTAACGGTAAATGTATATTAGATACAAGCAATCCTGTTAAAACTGGAGTTTGCTCATGTAATATAGGCAAAGTTCCCAATGTACAAGATCAAAATAAATGTTCAAAAGATGGAGAAACCAAATGCTCATTAAAATGCTTAAAAGAAAATGAAACCTGTAAAGCTGTTGA
>ERA-62
CCGTGGATACTGTATGCAAAAGAGGATTTTTAATTCAGATGAGTGGTCATTTGGAATGTAAATGTGAAAATGATTTGGTGTTAGTAAATGAAGAAACATGTGAAGAAAAAGTTCTGAAATGTGACGAAAAGACTGTAAATAAACCATGTGGAGATTTTTCCAAATGTATTAAAATAGATGGAAATCCCGTTTCATACGCTTGTAAATGTAATCTTGGATATGATATGGTAAATAATGTTTGTATACCAAATGAATGTAAGAATGTAACTTGTGGTAACGGTAAATGTATATTAGATACAAGCAATCCTGTTAAAACTGGAGTTTGCTCATGTAATATAGGCAAAGTTCCCAATGTACAAGATCAAAATAAATGTTCAAAAGATGGAGAAACCAAATGCTCATTAAAATGCTTAAAAGAAAATGAAACCTGTAAAGCTGTTGA
>ERA-60
CCGTGGATACTGTATGCAAAAGAGGATTTTTAATTCAGATGAGTGGTCATTTGGAATGTAAATGTGAAAATGATTTGGTGTTAGTAAATGAAGAAACATGTGAAGAAAAAGTTCTGAAATGTGACGAAAAGACTGTAAATAAACCATGTGGAGATTTTTCCAAATGTATTAAAATAGATGGAAATCCCGTTTCATACGCTTGTAAATGTAATCTTGGATATGATATGGTAAATAATGTTTGTATACCAAATGAATGTAAGAATGTAACTTGTGGTAACGGTAAATGTATATTAGATACAAGCAATCCTGTTAAAACTGGAGTTTGCTCATGTAATATAGGCAAAGTTCCCAATGTACAAGATCAAAATAAATGTTCAAAAGATGGAGAAACCAAATGCTCATTAAAATGCTTAAAAGAAAATGAAACCTGTAAAGCTGTTGA
>ERA-59
CCGTGGATACTGTATGCAAAAGAGGATTTTTAATTCAGATGAGTGGTCATTTGGAATGTAAATGTGAAAATGATTTGGTGTTAGTAAATGAAGAAACATGTGAAGAAAAAGTTCTGAAATGTGACGAAAAGACTGTAAATAAACCATGTGGAGATTTTTCCAAATGTATTAAAATAGATGGAAATCCCGTTTCATACGCTTGTAAATGTAATCTTGGATATGATATGGTAAATAATGTTTGTATACCAAATGAATGTAAGAATGTAACTTGTGGTAACGGTAAATGTATATTAGATACAAGCAATCCTGTTAAAACTGGAGTTTGCTCATGTAATATAGGCAAAGTTCCCAATGTACAAGATCAAAATAAATGTTCAAAAGATGGAGAAACCAAATGCTCATTAAAATGCTTAAAAGAAAATGAAACCTGTAAAGCTGTTGA
>ERA-39
CCGTGGATACTGTATGCAAAAGAGGATTTTTAATTCAGATGAGTGGTCATTTGGAATGTAAATGTGAAAATGATTTGGTGTTAGTAAATGAAGAAACATGTGAAGAAAAAGTTCTGAAATGTGACGAAAAGACTGTAAATAAACCATGTGGAGATTTTTCCAAATGTATTAAAATAGATGGAAATCCCGTTTCATACGCTTGTAAATGTAATCTTGGATATGATATGGTAAATAATGTTTGTATACCAAATGAATGTAAGAATGTAACTTGTGGTAACGGTAAATGTATATTAGATACAAGCAATCCTGTTAAAACTGGAGTTTGCTCATGTAATATAGGCAAAGTTCCCAATGTACAAGATCAAAATAAATGTTCAAAAGATGGAGAAACCAAATGCTCATTAAAATGCTTAAAAGAAAATGAAACCTGTAAAGCTGTTGA
>ERA-38
CCGTGGATACTGTATGCAAAAGAGGATTTTTAATTCAGATGAGTGGTCATTTGGAATGTAAATGTGAAAATGATTTGGTGTTAGTAAATGAAGAAACATGTGAAGAAAAAGTTCTGAAATGTGACGAAAAGACTGTAAATAAACCATGTGGAGATTTTTCCAAATGTATTAAAATAGATGGAAATCCCGTTTCATACGCTTGTAAATGTAATCTTGGATATGATATGGTAAATAATGTTTGTATACCAAATGAATGTAAGAATGTAACTTGTGGTAACGGTAAATGTATATTAGATACAAGCAATCCTGTTAAAACTGGAGTTTGCTCATGTAATATAGGCAAAGTTCCCAATGTACAAGATCAAAATAAATGTTCAAAAGATGGAGAAACCAAATGCTCATTAAAATGCTTAAAAGAAAATGAAACCTGTAAAGCTGTTGA
>ERA-07
CCGTGGATACTGTATGCAAAAGAGGATTTTTAATTCAGATGAGTGGTCATTTGGAATGTAAATGTGAAAATGATTTGGTGTTAGTAAATGAAGAAACATGTGAAGAAAAAGTTCTGAAATGTGACGAAAAGACTGTAAATAAACCATGTGGAGATTTTTCCAAATGTATTAAAATAGATGGAAATCCCGTTTCATACGCTTGTAAATGTAATCTTGGATATGATATGGTAAATAATGTTTGTATACCAAATGAATGTAAGAATGTAACTTGTGGTAACGGTAAATGTATATTAGATACAAGCAATCCTGTTAAAACTGGAGTTTGCTCATGTAATATAGGCAAAGTTCCCAATGTACAAGATCAAAATAAATGTTCAAAAGATGGAGAAACCAAATGCTCATTAAAATGCTTAAAAGAAAATGAAACCTGTAAAGCTGTTGA
>ERA-06
CCGTGGATACTGTATGCAAAAGAGGATTTTTAATTCAGATGAGTGGTCATTTGGAATGTAAATGTGAAAATGATTTGGTGTTAGTAAATGAAGAAACATGTGAAGAAAAAGTTCTGAAATGTGACGAAAAGACTGTAAATAAACCATGTGGAGATTTTTCCAAATGTATTAAAATAGATGGAAATCCCGTTTCATACGCTTGTAAATGTAATCTTGGATATGATATGGTAAATAATGTTTGTATACCAAATGAATGTAAGAATGTAACTTGTGGTAACGGTAAATGTATATTAGATACAAGCAATCCTGTTAAAACTGGAGTTTGCTCATGTAATATAGGCAAAGTTCCCAATGTACAAGATCAAAATAAATGTTCAAAAGATGGAGAAACCAAATGCTCATTAAAATGCTTAAAAGAAAATGAAACCTGTAAAGCTGTTGA
>ERA-08
CCGTGGATACTGTATGCAAAAGAGGATTTTTAATTCAGATGAGTGGTCATTTGGAATGTAAATGTGAAAATGATTTGGTGTTAGTAAATGAAGAAACATGTGAAGAAAAAGTTCTGAAATGTGACGAAAAGACTGTAAATAAACCATGTGGAGATTTTTCCAAATGTATTAAAATAGATGGAAATCCCGTTTCATACGCTTGTAAATGTAATCTTGGATATGATATGGTAAATAATGTTTGTATACCAAATGAATGTAAGAATGTAACTTGTGGTAACGGTAAATGTATATTAGATACAAGCAATCCTGTTAAAACTGGAGTTTGCTCATGTAATATAGGCAAAGTTCCCAATGTACAAGATCAAAATAAATGTTCAAAAGATGGAGAAACCAAATGCTCATTAAAATGCTTAAAAGAAAATGAAACCTGTAAAGCTGTTGA
>ERA-09
CCGTGGATACTGTATGCAAAAGAGGATTTTTAATTCAGATGAGTGGTCATTTGGAATGTAAATGTGAAAATGATTTGGTGTTAGTAAATGAAGAAACATGTGAAGAAAAAGTTCTGAAATGTGACGAAAAGACTGTAAATAAACCATGTGGAGATTTTTCCAAATGTATTAAAATAGATGGAAATCCCGTTTCATACGCTTGTAAATGTAATCTTGGATATGATATGGTAAATAATGTTTGTATACCAAATGAATGTAAGAATGTAACTTGTGGTAACGGTAAATGTATATTAGATACAAGCAATCCTGTTAAAACTGGAGTTTGCTCATGTAATATAGGCAAAGTTCCCAATGTACAAGATCAAAATAAATGTTCAAAAGATGGAGAAACCAAATGCTCATTAAAATGCTTAAAAGAAAATGAAACCTGTAAAGCTGTTGA
>ERA-10
CCGTGGATACTGTATGCAAAAGAGGATTTTTAATTCAGATGAGTGGTCATTTGGAATGTAAATGTGAAAATGATTTGGTGTTAGTAAATGAAGAAACATGTGAAGAAAAAGTTCTGAAATGTGACGAAAAGACTGTAAATAAACCATGTGGAGATTTTTCCAAATGTATTAAAATAGATGGAAATCCCGTTTCATACGCTTGTAAATGTAATCTTGGATATGATATGGTAAATAATGTTTGTATACCAAATGAATGTAAGAATGTAACTTGTGGTAACGGTAAATGTATATTAGATACAAGCAATCCTGTTAAAACTGGAGTTTGCTCATGTAATATAGGCAAAGTTCCCAATGTACAAGATCAAAATAAATGTTCAAAAGATGGAGAAACCAAATGCTCATTAAAATGCTTAAAAGAAAATGAAACCTGTAAAGCTGTTGA
>ERA-12
CCGTGGATACTGTATGCAAAAGAGGATTTTTAATTCAGATGAGTGGTCATTTGGAATGTAAATGTGAAAATGATTTGGTGTTAGTAAATGAAGAAACATGTGAAGAAAAAGTTCTGAAATGTGACGAAAAGACTGTAAATAAACCATGTGGAGATTTTTCCAAATGTATTAAAATAGATGGAAATCCCGTTTCATACGCTTGTAAATGTAATCTTGGATATGATATGGTAAATAATGTTTGTATACCAAATGAATGTAAGAATGTAACTTGTGGTAACGGTAAATGTATATTAGATACAAGCAATCCTGTTAAAACTGGAGTTTGCTCATGTAATATAGGCAAAGTTCCCAATGTACAAGATCAAAATAAATGTTCAAAAGATGGAGAAACCAAATGCTCATTAAAATGCTTAAAAGAAAATGAAACCTGTAAAGCTGTTGA
>ERA-13
CCGTGGATACTGTATGCAAAAGAGGATTTTTAATTCAGATGAGTGGTCATTTGGAATGTAAATGTGAAAATGATTTGGTGTTAGTAAATGAAGAAACATGTGAAGAAAAAGTTCTGAAATGTGACGAAAAGACTGTAAATAAACCATGTGGAGATTTTTCCAAATGTATTAAAATAGATGGAAATCCCGTTTCATACGCTTGTAAATGTAATCTTGGATATGATATGGTAAATAATGTTTGTATACCAAATGAATGTAAGAATGTAACTTGTGGTAACGGTAAATGTATATTAGATACAAGCAATCCTGTTAAAACTGGAGTTTGCTCATGTAATATAGGCAAAGTTCCCAATGTACAAGATCAAAATAAATGTTCAAAAGATGGAGAAACCAAATGCTCATTAAAATGCTTAAAAGAAAATGAAACCTGTAAAGCTGTTGA
>ERA-14
CCGTGGATACTGTATGCAAAAGAGGATTTTTAATTCAGATGAGTGGTCATTTGGAATGTAAATGTGAAAATGATTTGGTGTTAGTAAATGAAGAAACATGTGAAGAAAAAGTTCTGAAATGTGACGAAAAGACTGTAAATAAACCATGTGGAGATTTTTCCAAATGTATTAAAATAGATGGAAATCCCGTTTCATACGCTTGTAAATGTAATCTTGGATATGATATGGTAAATAATGTTTGTATACCAAATGAATGTAAGAATGTAACTTGTGGTAACGGTAAATGTATATTAGATACAAGCAATCCTGTTAAAACTGGAGTTTGCTCATGTAATATAGGCAAAGTTCCCAATGTACAAGATCAAAATAAATGTTCAAAAGATGGAGAAACCAAATGCTCATTAAAATGCTTAAAAGAAAATGAAACCTGTAAAGCTGTTGA
>ERA-15
CCGTGGATACTGTATGCAAAAGAGGATTTTTAATTCAGATGAGTGGTCATTTGGAATGTAAATGTGAAAATGATTTGGTGTTAGTAAATGAAGAAACATGTGAAGAAAAAGTTCTGAAATGTGACGAAAAGACTGTAAATAAACCATGTGGAGATTTTTCCAAATGTATTAAAATAGATGGAAATCCCGTTTCATACGCTTGTAAATGTAATCTTGGATATGATATGGTAAATAATGTTTGTATACCAAATGAATGTAAGAATGTAACTTGTGGTAACGGTAAATGTATATTAGATACAAGCAATCCTGTTAAAACTGGAGTTTGCTCATGTAATATAGGCAAAGTTCCCAATGTACAAGATCAAAATAAATGTTCAAAAGATGGAGAAACCAAATGCTCATTAAAATGCTTAAAAGAAAATGAAACCTGTAAAGCTGTTGA
>ERA-16
CCGTGGATACTGTATGCAAAAGAGGATTTTTAATTCAGATGAGTGGTCATTTGGAATGTAAATGTGAAAATGATTTGGTGTTAGTAAATGAAGAAACATGTGAAGAAAAAGTTCTGAAATGTGACGAAAAGACTGTAAATAAACCATGTGGAGATTTTTCCAAATGTATTAAAATAGATGGAAATCCCGTTTCATACGCTTGTAAATGTAATCTTGGATATGATATGGTAAATAATGTTTGTATACCAAATGAATGTAAGAATGTAACTTGTGGTAACGGTAAATGTATATTAGATACAAGCAATCCTGTTAAAACTGGAGTTTGCTCATGTAATATAGGCAAAGTTCCCAATGTACAAGATCAAAATAAATGTTCAAAAGATGGAGAAACCAAATGCTCATTAAAATGCTTAAAAGAAAATGAAACCTGTAAAGCTGTTGA
>ERA-17
CCGTGGATACTGTATGCAAAAGAGGATTTTTAATTCAGATGAGTGGTCATTTGGAATGTAAATGTGAAAATGATTTGGTGTTAGTAAATGAAGAAACATGTGAAGAAAAAGTTCTGAAATGTGACGAAAAGACTGTAAATAAACCATGTGGAGATTTTTCCAAATGTATTAAAATAGATGGAAATCCCGTTTCATACGCTTGTAAATGTAATCTTGGATATGATATGGTAAATAATGTTTGTATACCAAATGAATGTAAGAATGTAACTTGTGGTAACGGTAAATGTATATTAGATACAAGCAATCCTGTTAAAACTGGAGTTTGCTCATGTAATATAGGCAAAGTTCCCAATGTACAAGATCAAAATAAATGTTCAAAAGATGGAGAAACCAAATGCTCATTAAAATGCTTAAAAGAAAATGAAACCTGTAAAGCTGTTGA
>ERA-18
CCGTGGATACTGTATGCAAAAGAGGATTTTTAATTCAGATGAGTGGTCATTTGGAATGTAAATGTGAAAATGATTTGGTGTTAGTAAATGAAGAAACATGTGAAGAAAAAGTTCTGAAATGTGACGAAAAGACTGTAAATAAACCATGTGGAGATTTTTCCAAATGTATTAAAATAGATGGAAATCCCGTTTCATACGCTTGTAAATGTAATCTTGGATATGATATGGTAAATAATGTTTGTATACCAAATGAATGTAAGAATGTAACTTGTGGTAACGGTAAATGTATATTAGATACAAGCAATCCTGTTAAAACTGGAGTTTGCTCATGTAATATAGGCAAAGTTCCCAATGTACAAGATCAAAATAAATGTTCAAAAGATGGAGAAACCAAATGCTCATTAAAATGCTTAAAAGAAAATGAAACCTGTAAAGCTGTTGA
>ERA-19
CCGTGGATACTGTATGCAAAAGAGGATTTTTAATTCAGATGAGTGGTCATTTGGAATGTAAATGTGAAAATGATTTGGTGTTAGTAAATGAAGAAACATGTGAAGAAAAAGTTCTGAAATGTGACGAAAAGACTGTAAATAAACCATGTGGAGATTTTTCCAAATGTATTAAAATAGATGGAAATCCCGTTTCATACGCTTGTAAATGTAATCTTGGATATGATATGGTAAATAATGTTTGTATACCAAATGAATGTAAGAATGTAACTTGTGGTAACGGTAAATGTATATTAGATACAAGCAATCCTGTTAAAACTGGAGTTTGCTCATGTAATATAGGCAAAGTTCCCAATGTACAAGATCAAAATAAATGTTCAAAAGATGGAGAAACCAAATGCTCATTAAAATGCTTAAAAGAAAATGAAACCTGTAAAGCTGTTGA
>ERA-21
CCGTGGATACTGTATGCAAAAGAGGATTTTTAATTCAGATGAGTGGTCATTTGGAATGTAAATGTGAAAATGATTTGGTGTTAGTAAATGAAGAAACATGTGAAGAAAAAGTTCTGAAATGTGACGAAAAGACTGTAAATAAACCATGTGGAGATTTTTCCAAATGTATTAAAATAGATGGAAATCCCGTTTCATACGCTTGTAAATGTAATCTTGGATATGATATGGTAAATAATGTTTGTATACCAAATGAATGTAAGAATGTAACTTGTGGTAACGGTAAATGTATATTAGATACAAGCAATCCTGTTAAAACTGGAGTTTGCTCATGTAATATAGGCAAAGTTCCCAATGTACAAGATCAAAATAAATGTTCAAAAGATGGAGAAACCAAATGCTCATTAAAATGCTTAAAAGAAAATGAAACCTGTAAAGCTGTTGA
>ERA-22
CCGTGGATACTGTATGCAAAAGAGGATTTTTAATTCAGATGAGTGGTCATTTGGAATGTAAATGTGAAAATGATTTGGTGTTAGTAAATGAAGAAACATGTGAAGAAAAAGTTCTGAAATGTGACGAAAAGACTGTAAATAAACCATGTGGAGATTTTTCCAAATGTATTAAAATAGATGGAAATCCCGTTTCATACGCTTGTAAATGTAATCTTGGATATGATATGGTAAATAATGTTTGTATACCAAATGAATGTAAGAATGTAACTTGTGGTAACGGTAAATGTATATTAGATACAAGCAATCCTGTTAAAACTGGAGTTTGCTCATGTAATATAGGCAAAGTTCCCAATGTACAAGATCAAAATAAATGTTCAAAAGATGGAGAAACCAAATGCTCATTAAAATGCTTAAAAGAAAATGAAACCTGTAAAGCTGTTGA
>ERA-23
CCGTGGATACTGTATGCAAAAGAGGATTTTTAATTCAGATGAGTGGTCATTTGGAATGTAAATGTGAAAATGATTTGGTGTTAGTAAATGAAGAAACATGTGAAGAAAAAGTTCTGAAATGTGACGAAAAGACTGTAAATAAACCATGTGGAGATTTTTCCAAATGTATTAAAATAGATGGAAATCCCGTTTCATACGCTTGTAAATGTAATCTTGGATATGATATGGTAAATAATGTTTGTATACCAAATGAATGTAAGAATGTAACTTGTGGTAACGGTAAATGTATATTAGATACAAGCAATCCTGTTAAAACTGGAGTTTGCTCATGTAATATAGGCAAAGTTCCCAATGTACAAGATCAAAATAAATGTTCAAAAGATGGAGAAACCAAATGCTCATTAAAATGCTTAAAAGAAAATGAAACCTGTAAAGCTGTTGA
>ERA-24
CCGTGGATACTGTATGCAAAAGAGGATTTTTAATTCAGATGAGTGGTCATTTGGAATGTAAATGTGAAAATGATTTGGTGTTAGTAAATGAAGAAACATGTGAAGAAAAAGTTCTGAAATGTGACGAAAAGACTGTAAATAAACCATGTGGAGATTTTTCCAAATGTATTAAAATAGATGGAAATCCCGTTTCATACGCTTGTAAATGTAATCTTGGATATGATATGGTAAATAATGTTTGTATACCAAATGAATGTAAGAATGTAACTTGTGGTAACGGTAAATGTATATTAGATACAAGCAATCCTGTTAAAACTGGAGTTTGCTCATGTAATATAGGCAAAGTTCCCAATGTACAAGATCAAAATAAATGTTCAAAAGATGGAGAAACCAAATGCTCATTAAAATGCTTAAAAGAAAATGAAACCTGTAAAGCTGTTGA
>ERA-25
CCGTGGATACTGTATGCAAAAGAGGATTTTTAATTCAGATGAGTGGTCATTTGGAATGTAAATGTGAAAATGATTTGGTGTTAGTAAATGAAGAAACATGTGAAGAAAAAGTTCTGAAATGTGACGAAAAGACTGTAAATAAACCATGTGGAGATTTTTCCAAATGTATTAAAATAGATGGAAATCCCGTTTCATACGCTTGTAAATGTAATCTTGGATATGATATGGTAAATAATGTTTGTATACCAAATGAATGTAAGAATGTAACTTGTGGTAACGGTAAATGTATATTAGATACAAGCAATCCTGTTAAAACTGGAGTTTGCTCATGTAATATAGGCAAAGTTCCCAATGTACAAGATCAAAATAAATGTTCAAAAGATGGAGAAACCAAATGCTCATTAAAATGCTTAAAAGAAAATGAAACCTGTAAAGCTGTTGA
>ERA-26
CCGTGGATACTGTATGCAAAAGAGGATTTTTAATTCAGATGAGTGGTCATTTGGAATGTAAATGTGAAAATGATTTGGTGTTAGTAAATGAAGAAACATGTGAAGAAAAAGTTCTGAAATGTGACGAAAAGACTGTAAATAAACCATGTGGAGATTTTTCCAAATGTATTAAAATAGATGGAAATCCCGTTTCATACGCTTGTAAATGTAATCTTGGATATGATATGGTAAATAATGTTTGTATACCAAATGAATGTAAGAATGTAACTTGTGGTAACGGTAAATGTATATTAGATACAAGCAATCCTGTTAAAACTGGAGTTTGCTCATGTAATATAGGCAAAGTTCCCAATGTACAAGATCAAAATAAATGTTCAAAAGATGGAGAAACCAAATGCTCATTAAAATGCTTAAAAGAAAATGAAACCTGTAAAGCTGTTGA
>ERA-28
CCGTGGATACTGTATGCAAAAGAGGATTTTTAATTCAGATGAGTGGTCATTTGGAATGTAAATGTGAAAATGATTTGGTGTTAGTAAATGAAGAAACATGTGAAGAAAAAGTTCTGAAATGTGACGAAAAGACTGTAAATAAACCATGTGGAGATTTTTCCAAATGTATTAAAATAGATGGAAATCCCGTTTCATACGCTTGTAAATGTAATCTTGGATATGATATGGTAAATAATGTTTGTATACCAAATGAATGTAAGAATGTAACTTGTGGTAACGGTAAATGTATATTAGATACAAGCAATCCTGTTAAAACTGGAGTTTGCTCATGTAATATAGGCAAAGTTCCCAATGTACAAGATCAAAATAAATGTTCAAAAGATGGAGAAACCAAATGCTCATTAAAATGCTTAAAAGAAAATGAAACCTGTAAAGCTGTTGA
>ERA-29
CCGTGGATACTGTATGCAAAAGAGGATTTTTAATTCAGATGAGTGGTCATTTGGAATGTAAATGTGAAAATGATTTGGTGTTAGTAAATGAAGAAACATGTGAAGAAAAAGTTCTGAAATGTGACGAAAAGACTGTAAATAAACCATGTGGAGATTTTTCCAAATGTATTAAAATAGATGGAAATCCCGTTTCATACGCTTGTAAATGTAATCTTGGATATGATATGGTAAATAATGTTTGTATACCAAATGAATGTAAGAATGTAACTTGTGGTAACGGTAAATGTATATTAGATACAAGCAATCCTGTTAAAACTGGAGTTTGCTCATGTAATATAGGCAAAGTTCCCAATGTACAAGATCAAAATAAATGTTCAAAAGATGGAGAAACCAAATGCTCATTAAAATGCTTAAAAGAAAATGAAACCTGTAAAGCTGTTGA
>ERA-32
CCGTGGATACTGTATGCAAAAGAGGATTTTTAATTCAGATGAGTGGTCATTTGGAATGTAAATGTGAAAATGATTTGGTGTTAGTAAATGAAGAAACATGTGAAGAAAAAGTTCTGAAATGTGACGAAAAGACTGTAAATAAACCATGTGGAGATTTTTCCAAATGTATTAAAATAGATGGAAATCCCGTTTCATACGCTTGTAAATGTAATCTTGGATATGATATGGTAAATAATGTTTGTATACCAAATGAATGTAAGAATGTAACTTGTGGTAACGGTAAATGTATATTAGATACAAGCAATCCTGTTAAAACTGGAGTTTGCTCATGTAATATAGGCAAAGTTCCCAATGTACAAGATCAAAATAAATGTTCAAAAGATGGAGAAACCAAATGCTCATTAAAATGCTTAAAAGAAAATGAAACCTGTAAAGCTGTTGA
>ERA-34
CCGTGGATACTGTATGCAAAAGAGGATTTTTAATTCAGATGAGTGGTCATTTGGAATGTAAATGTGAAAATGATTTGGTGTTAGTAAATGAAGAAACATGTGAAGAAAAAGTTCTGAAATGTGACGAAAAGACTGTAAATAAACCATGTGGAGATTTTTCCAAATGTATTAAAATAGATGGAAATCCCGTTTCATACGCTTGTAAATGTAATCTTGGATATGATATGGTAAATAATGTTTGTATACCAAATGAATGTAAGAATGTAACTTGTGGTAACGGTAAATGTATATTAGATACAAGCAATCCTGTTAAAACTGGAGTTTGCTCATGTAATATAGGCAAAGTTCCCAATGTACAAGATCAAAATAAATGTTCAAAAGATGGAGAAACCAAATGCTCATTAAAATGCTTAAAAGAAAATGAAACCTGTAAAGCTGTTGA
>ERA-35
CCGTGGATACTGTATGCAAAAGAGGATTTTTAATTCAGATGAGTGGTCATTTGGAATGTAAATGTGAAAATGATTTGGTGTTAGTAAATGAAGAAACATGTGAAGAAAAAGTTCTGAAATGTGACGAAAAGACTGTAAATAAACCATGTGGAGATTTTTCCAAATGTATTAAAATAGATGGAAATCCCGTTTCATACGCTTGTAAATGTAATCTTGGATATGATATGGTAAATAATGTTTGTATACCAAATGAATGTAAGAATGTAACTTGTGGTAACGGTAAATGTATATTAGATACAAGCAATCCTGTTAAAACTGGAGTTTGCTCATGTAATATAGGCAAAGTTCCCAATGTACAAGATCAAAATAAATGTTCAAAAGATGGAGAAACCAAATGCTCATTAAAATGCTTAAAAGAAAATGAAACCTGTAAAGCTGTTGA
>ERA-43
CCGTGGATACTGTATGCAAAAGAGGATTTTTAATTCAGATGAGTGGTCATTTGGAATGTAAATGTGAAAATGATTTGGTGTTAGTAAATGAAGAAACATGTGAAGAAAAAGTTCTGAAATGTGACGAAAAGACTGTAAATAAACCATGTGGAGATTTTTCCAAATGTATTAAAATAGATGGAAATCCCGTTTCATACGCTTGTAAATGTAATCTTGGATATGATATGGTAAATAATGTTTGTATACCAAATGAATGTAAGAATGTAACTTGTGGTAACGGTAAATGTATATTAGATACAAGCAATCCTGTTAAAACTGGAGTTTGCTCATGTAATATAGGCAAAGTTCCCAATGTACAAGATCAAAATAAATGTTCAAAAGATGGAGAAACCAAATGCTCATTAAAATGCTTAAAAGAAAATGAAACCTGTAAAGCTGTTGA
>ERA-45
CCGTGGATACTGTATGCAAAAGAGGATTTTTAATTCAGATGAGTGGTCATTTGGAATGTAAATGTGAAAATGATTTGGTGTTAGTAAATGAAGAAACATGTGAAGAAAAAGTTCTGAAATGTGACGAAAAGACTGTAAATAAACCATGTGGAGATTTTTCCAAATGTATTAAAATAGATGGAAATCCCGTTTCATACGCTTGTAAATGTAATCTTGGATATGATATGGTAAATAATGTTTGTATACCAAATGAATGTAAGAATGTAACTTGTGGTAACGGTAAATGTATATTAGATACAAGCAATCCTGTTAAAACTGGAGTTTGCTCATGTAATATAGGCAAAGTTCCCAATGTACAAGATCAAAATAAATGTTCAAAAGATGGAGAAACCAAATGCTCATTAAAATGCTTAAAAGAAAATGAAACCTGTAAAGCTGTTGA
>ERA-48
CCGTGGATACTGTATGCAAAAGAGGATTTTTAATTCAGATGAGTGGTCATTTGGAATGTAAATGTGAAAATGATTTGGTGTTAGTAAATGAAGAAACATGTGAAGAAAAAGTTCTGAAATGTGACGAAAAGACTGTAAATAAACCATGTGGAGATTTTTCCAAATGTATTAAAATAGATGGAAATCCCGTTTCATACGCTTGTAAATGTAATCTTGGATATGATATGGTAAATAATGTTTGTATACCAAATGAATGTAAGAATGTAACTTGTGGTAACGGTAAATGTATATTAGATACAAGCAATCCTGTTAAAACTGGAGTTTGCTCATGTAATATAGGCAAAGTTCCCAATGTACAAGATCAAAATAAATGTTCAAAAGATGGAGAAACCAAATGCTCATTAAAATGCTTAAAAGAAAATGAAACCTGTAAAGCTGTTGA
>ERA-49
CCGTGGATACTGTATGCAAAAGAGGATTTTTAATTCAGATGAGTGGTCATTTGGAATGTAAATGTGAAAATGATTTGGTGTTAGTAAATGAAGAAACATGTGAAGAAAAAGTTCTGAAATGTGACGAAAAGACTGTAAATAAACCATGTGGAGATTTTTCCAAATGTATTAAAATAGATGGAAATCCCGTTTCATACGCTTGTAAATGTAATCTTGGATATGATATGGTAAATAATGTTTGTATACCAAATGAATGTAAGAATGTAACTTGTGGTAACGGTAAATGTATATTAGATACAAGCAATCCTGTTAAAACTGGAGTTTGCTCATGTAATATAGGCAAAGTTCCCAATGTACAAGATCAAAATAAATGTTCAAAAGATGGAGAAACCAAATGCTCATTAAAATGCTTAAAAGAAAATGAAACCTGTAAAGCTGTTGA
>ERA-52
CCGTGGATACTGTATGCAAAAGAGGATTTTTAATTCAGATGAGTGGTCATTTGGAATGTAAATGTGAAAATGATTTGGTGTTAGTAAATGAAGAAACATGTGAAGAAAAAGTTCTGAAATGTGACGAAAAGACTGTAAATAAACCATGTGGAGATTTTTCCAAATGTATTAAAATAGATGGAAATCCCGTTTCATACGCTTGTAAATGTAATCTTGGATATGATATGGTAAATAATGTTTGTATACCAAATGAATGTAAGAATGTAACTTGTGGTAACGGTAAATGTATATTAGATACAAGCAATCCTGTTAAAACTGGAGTTTGCTCATGTAATATAGGCAAAGTTCCCAATGTACAAGATCAAAATAAATGTTCAAAAGATGGAGAAACCAAATGCTCATTAAAATGCTTAAAAGAAAATGAAACCTGTAAAGCTGTTGA
>ERA-53
CCGTGGATACTGTATGCAAAAGAGGATTTTTAATTCAGATGAGTGGTCATTTGGAATGTAAATGTGAAAATGATTTGGTGTTAGTAAATGAAGAAACATGTGAAGAAAAAGTTCTGAAATGTGACGAAAAGACTGTAAATAAACCATGTGGAGATTTTTCCAAATGTATTAAAATAGATGGAAATCCCGTTTCATACGCTTGTAAATGTAATCTTGGATATGATATGGTAAATAATGTTTGTATACCAAATGAATGTAAGAATGTAACTTGTGGTAACGGTAAATGTATATTAGATACAAGCAATCCTGTTAAAACTGGAGTTTGCTCATGTAATATAGGCAAAGTTCCCAATGTACAAGATCAAAATAAATGTTCAAAAGATGGAGAAACCAAATGCTCATTAAAATGCTTAAAAGAAAATGAAACCTGTAAAGCTGTTGA
>ERA-54
CCGTGGATACTGTATGCAAAAGAGGATTTTTAATTCAGATGAGTGGTCATTTGGAATGTAAATGTGAAAATGATTTGGTGTTAGTAAATGAAGAAACATGTGAAGAAAAAGTTCTGAAATGTGACGAAAAGACTGTAAATAAACCATGTGGAGATTTTTCCAAATGTATTAAAATAGATGGAAATCCCGTTTCATACGCTTGTAAATGTAATCTTGGATATGATATGGTAAATAATGTTTGTATACCAAATGAATGTAAGAATGTAACTTGTGGTAACGGTAAATGTATATTAGATACAAGCAATCCTGTTAAAACTGGAGTTTGCTCATGTAATATAGGCAAAGTTCCCAATGTACAAGATCAAAATAAATGTTCAAAAGATGGAGAAACCAAATGCTCATTAAAATGCTTAAAAGAAAATGAAACCTGTAAAGCTGTTGA
>ERA-55
CCGTGGATACTGTATGCAAAAGAGGATTTTTAATTCAGATGAGTGGTCATTTGGAATGTAAATGTGAAAATGATTTGGTGTTAGTAAATGAAGAAACATGTGAAGAAAAAGTTCTGAAATGTGACGAAAAGACTGTAAATAAACCATGTGGAGATTTTTCCAAATGTATTAAAATAGATGGAAATCCCGTTTCATACGCTTGTAAATGTAATCTTGGATATGATATGGTAAATAATGTTTGTATACCAAATGAATGTAAGAATGTAACTTGTGGTAACGGTAAATGTATATTAGATACAAGCAATCCTGTTAAAACTGGAGTTTGCTCATGTAATATAGGCAAAGTTCCCAATGTACAAGATCAAAATAAATGTTCAAAAGATGGAGAAACCAAATGCTCATTAAAATGCTTAAAAGAAAATGAAACCTGTAAAGCTGTTGA
>ERA-56
CCGTGGATACTGTATGCAAAAGAGGATTTTTAATTCAGATGAGTGGTCATTTGGAATGTAAATGTGAAAATGATTTGGTGTTAGTAAATGAAGAAACATGTGAAGAAAAAGTTCTGAAATGTGACGAAAAGACTGTAAATAAACCATGTGGAGATTTTTCCAAATGTATTAAAATAGATGGAAATCCCGTTTCATACGCTTGTAAATGTAATCTTGGATATGATATGGTAAATAATGTTTGTATACCAAATGAATGTAAGAATGTAACTTGTGGTAACGGTAAATGTATATTAGATACAAGCAATCCTGTTAAAACTGGAGTTTGCTCATGTAATATAGGCAAAGTTCCCAATGTACAAGATCAAAATAAATGTTCAAAAGATGGAGAAACCAAATGCTCATTAAAATGCTTAAAAGAAAATGAAACCTGTAAAGCTGTTGA
>ERA-57
CCGTGGATACTGTATGCAAAAGAGGATTTTTAATTCAGATGAGTGGTCATTTGGAATGTAAATGTGAAAATGATTTGGTGTTAGTAAATGAAGAAACATGTGAAGAAAAAGTTCTGAAATGTGACGAAAAGACTGTAAATAAACCATGTGGAGATTTTTCCAAATGTATTAAAATAGATGGAAATCCCGTTTCATACGCTTGTAAATGTAATCTTGGATATGATATGGTAAATAATGTTTGTATACCAAATGAATGTAAGAATGTAACTTGTGGTAACGGTAAATGTATATTAGATACAAGCAATCCTGTTAAAACTGGAGTTTGCTCATGTAATATAGGCAAAGTTCCCAATGTACAAGATCAAAATAAATGTTCAAAAGATGGAGAAACCAAATGCTCATTAAAATGCTTAAAAGAAAATGAAACCTGTAAAGCTGTTGA
