# Supplementary material for: Signatures of selection and drivers for novel mutation on transmission-blocking vaccine candidate Pfs25 gene in western Kenya
Source: PLoS One. 2022 Apr 7;17(4):e0266394. doi: 10.1371/journal.pone.0266394 (PMC8989228; doi:10.1371/journal.pone.0266394)
Supplement: S3 Data — (FAS) [file pone.0266394.s005.fas]

>OKAOPD1032/18
CCGTGGATACTGTATGCAAAAGAGGATTTTTAATTCAGATGAGTGGTCATTTGGAATGTA
AATGTGAAAATGATTTGGTGTTAGTAAATGAAGAAACATGTGAAGAAAAAGTTCTGAAAT
GTGACGAAAAGACTGTAAATAAACCATGTGGAGATTTTTCCAAATGTATTAAAATAGATG
GAAATCCCGTTTCATACGCTTGTAAATGTAATCTTGGATATGATATGGTAAATAATGTTT
GTATACCAAATGAATGTAAGAATGTAACTTGTGGTAACGGTAAATGTATATTAGATACAA
GCAATCCTGTTAAAACTGGAGTTTGCTCATGTAATATAGGCAAAGTTCCCAATGTACAAG
ATCAAAATAAATGTTCAAAAGATGGAGAAACCAAATGCTCATTAAAATGCTTAAAAGAAA
ATGAAACCTGTAAAGCTGTTGA
>OKAOPD1000/18
CCGTGGATACTGTATGCAAAAGAGGATTTTTAATTCAGATGAGTGGTCATTTGGAATGTA
AATGTGAAAATGATTTGGTGTTAGTAAATGAAGAAACATGTGAAGAAAAAGTTCTGAAAT
GTGACGAAAAGACTGTAAATAAACCATGTGGAGATTTTTCCAAATGTATTAAAATAGATG
GAAATCCCGTTTCATACGCTTGTAAATGTAATCTTGGATATGATATGGTAAATAATGTTT
GTATACCAAATGAATGTAAGAATGTAACTTGTGGTAACGGTAAATGTATATTAGATACAA
GCAATCCTGTTAAAACTGGAGTTTGCTCATGTAATATAGGCAAAGTTCCCAATGTACAAG
ATCAAAATAAATGTTCAAAAGATGGAGAAACCAAATGCTCATTAAAATGCTTAAAAGAAA
ATGAAACCTGTAAAGCTGTTGA
>OKAOPD988/18
CCGTGGATACTGTATGCAAAAGAGGATTTTTAATTCAGATGAGTGGTCATTTGGAATGTA
AATGTGAAAATGATTTGGTGTTAGTAAATGAAGAAACATGTGAAGAAAAAGTTCTGAAAT
GTGACGAAAAGACTGTAAATAAACCATGTGGAGATTTTTCCAAATGTATTAAAATAGATG
GAAATCCCGTTTCATACGCTTGTAAATGTAATCTTGGATATGATATGGTAAATAATGTTT
GTATACCAAATGAATGTAAGAATGTAACTTGTGGTAACGGTAAATGTATATTAGATACAA
GCAATCCTGTTAAAACTGGAGTTTGCTCATGTAATATAGGCAAAGTTCCCAATGTACAAG
ATCAAAATAAATGTTCAAAAGATGGAGAAACCAAATGCTCATTAAAATGCTTAAAAGAAA
ATGAAACCTGTAAAGCTGTTGA
>OKA201905-320
CCGTGGATACTGTATGCAAAAGAGGATTTTTAATTCAGATGAGTGGTCATTTGGAATGTA
AATGTGAAAATGATTTGGTGTTAGTAAATGAAGAAACATGTGAAGAAAAAGTTCTGAAAT
GTGACGAAAAGACTGTAAATAAACCATGTGGAGATTTTTCCAAATGTATTAAAATAGATG
GAAATCCCGTTTCATACGCTTGTAAATGTAATCTTGGATATGATATGGTAAATAATGTTT
GTATACCAAATGAATGTAAGAATGTAACTTGTGGTAACGGTAAATGTATATTAGATACAA
GCAATCCTGTTAAAACTGGAGTTTGCTCATGTAATATAGGCAAAGTTCCCAATGTACAAG
ATCAAAATAAATGTTCAAAAGATGGAGAAACCAAATGCTCATTAAAATGCTTAAAAGAAA
ATGAAACCTGTAAAGCTGTTGA
>ADI201905-772
CCGTGGATACTGTATGCAAAAGAGGATTTTTAATTCAGATGAGTGGTCATTTGGAATGTA
AATGTGAAAATGATTTGGTGTTAGTAAATGAAGAAACATGTGAAGAAAAAGTTCTGAAAT
GTGACGAAAAGACTGTAAATAAACCATGTGGAGATTTTTCCAAATGTATTAAAATAGATG
GAAATCCCGTTTCATACGCTTGTAAATGTAATCTTGGATATGATATGGTAAATAATGTTT
GTATACCAAATGAATGTAAGAATGTAACTTGTGGTAACGGTAAATGTATATTAGATACAA
GCAATCCTGTTAAAACTGGAGTTTGCTCATGTAATATAGGCAAAGTTCCCAATGTACAAG
ATCAAAATAAATGTTCAAAAGATGGAGAAACCAAATGCTCATTAAAATGCTTAAAAGAAA
ATGAAACCTGTAAAGCTGTTGA
>NRT201905-938
CCGTGGATACTGTATGCAAAAGAGGATTTTTAATTCAGATGAGTGGTCATTTGGAATGTA
AATGTGAAAATGATTTGGTGTTAGTAAATGAAGAAACATGTGAAGAAAAAGTTCTGAAAT
GTGACGAAAAGACTGTAAATAAACCATGTGGAGATTTTTCCAAATGTATTAAAATAGATG
GAAATCCCGTTTCATACGCTTGTAAATGTAATCTTGGATATGATATGGTAAATAATGTTT
GTATACCAAATGAATGTAAGAATGTAACTTGTGGTAACGGTAAATGTATATTAGATACAA
GCAATCCTGTTAAAACTGGAGTTTGCTCATGTAATATAGGCAAAGTTCCCAATGTACAAG
ATCAAAATAAATGTTCAAAAGATGGAGAAACCAAATGCTCATTAAAATGCTTAAAAGAAA
ATGAAACCTGTAAAGCTGTTGA
>NYK201904-1489
CCGTGGATACTGTATGCAAAAGAGGATTTTTAATTCAGATGAGTGGTCATTTGGAATGTA
AATGTGAAAATGATTTGGTGTTAGTAAATGAAGAAACATGTGAAGAAAAAGTTCTGAAAT
GTGACGAAAAGACTGTAAATAAACCATGTGGAGATTTTTCCAAATGTATTAAAATAGATG
GAAATCCCGTTTCATACGCTTGTAAATGTAATCTTGGATATGATATGGTAAATAATGTTT
GTATACCAAATGAATGTAAGAATGTAACTTGTGGTAACGGTAAATGTATATTAGATACAA
GCAATCCTGTTAAAACTGGAGTTTGCTCATGTAATATAGGCAAAGTTCCCAATGTACAAG
ATCAAAATAAATGTTCAAAAGATGGAGAAACCAAATGCTCATTAAAATGCTTAAAAGAAA
ATGAAACCTGTAAAGCTGTTGA
>OKA201907-160
CCGTGGATACTGTATGCAAAAGAGGATTTTTAATTCAGATGAGTGGTCATTTGGAATGTA
AATGTGAAAATGATTTGGTGTTAGTAAATGAAGAAACATGTGAAGAAAAAGTTCTGAAAT
GTGACGAAAAGACTGTAAATAAACCATGTGGAGATTTTTCCAAATGTATTAAAATAGATG
GAAATCCCGTTTCATACGCTTGTAAATGTAATCTTGGATATGATATGGTAAATAATGTTT
GTATACCAAATGAATGTAAGAATGTAACTTGTGGTAACGGTAAATGTATATTAGATACAA
GCAATCCTGTTAAAACTGGAGTTTGCTCATGTAATATAGGCAAAGTTCCCAATGTACAAG
ATCAAAATAAATGTTCAAAAGATGGAGAAACCAAATGCTCATTAAAATGCTTAAAAGAAA
ATGAAACCTGTAAAGCTGTTGA
>OKAOPD963/18
CCGTGGATACTGTATGCAAAAGAGGATTTTTAATTCAGATGAGTGGTCATTTGGAATGTA
AATGTGAAAATGATTTGGTGTTAGTAAATGAAGAAACATGTGAAGAAAAAGTTCTGAAAT
GTGACGAAAAGACTGTAAATAAACCATGTGGAGATTTTTCCAAATGTATTAAAATAGATG
GAAATCCCGTTTCATACGCTTGTAAATGTAATCTTGGATATGATATGGTAAATAATGTTT
GTATACCAAATGAATGTAAGAATGTAACTTGTGGTAACGGTAAATGTATATTAGATACAA
GCAATCCTGTTAAAACTGGAGTTTGCTCATGTAATATAGGCAAAGTTCCCAATGTACAAG
ATCAAAATAAATGTTCAAAAGATGGAGAAACCAAATGCTCATTAAAATGCTTAAAAGAAA
ATGAAACCTGTAAAGCTGTTGA
>OKA201905-1120
CCGTGGATACTGTATGCAAAAGAGGATTTTTAATTCAGATGAGTGGTCATTTGGAATGTA
AATGTGAAAATGATTTGGTGTTAGTAAATGAAGAAACATGTGAAGAAAAAGTTCTGAAAT
GTGACGAAAAGACTGTAAATAAACCATGTGGAGATTTTTCCAAATGTATTAAAATAGATG
GAAATCCCGTTTCATACGCTTGTAAATGTAATCTTGGATATGATATGGTAAATAATGTTT
GTATACCAAATGAATGTAAGAATGTAACTTGTGGTAACGGTAAATGTATATTAGATACAA
GCAATCCTGTTAAAACTGGAGTTTGCTCATGTAATATAGGCAAAGTTCCCAATGTACAAG
ATCAAAATAAATGTTCAAAAGATGGAGAAACCAAATGCTCATTAAAATGCTTAAAAGAAA
ATGAAACCTGTAAAGCTGTTGA
>OKA201906-429
CCGTGGATACTGTATGCAAAAGAGGATTTTTAATTCAGATGAGTGGTCATTTGGAATGTA
AATGTGAAAATGATTTGGTGTTAGTAAATGAAGAAACATGTGAAGAAAAAGTTCTGAAAT
GTGACGAAAAGACTGTAAATAAACCATGTGGAGATTTTTCCAAATGTATTAAAATAGATG
GAAATCCCGTTTCATACGCTTGTAAATGTAATCTTGGATATGATATGGTAAATAATGTTT
GTATACCAAATGAATGTAAGAATGTAACTTGTGGTAACGGTAAATGTATATTAGATACAA
GCAATCCTGTTAAAACTGGAGTTTGCTCATGTAATATAGGCAAAGTTCCCAATGTACAAG
ATCAAAATAAATGTTCAAAAGATGGAGAAACCAAATGCTCATTAAAATGCTTAAAAGAAA
ATGAAACCTGTAAAGCTGTTGA
>OKA201905-1018
CCGTGGATACTGTATGCAAAAGAGGATTTTTAATTCAGATGAGTGGTCATTTGGAATGTA
AATGTGAAAATGATTTGGTGTTAGTAAATGAAGAAACATGTGAAGAAAAAGTTCTGAAAT
GTGACGAAAAGACTGTAAATAAACCATGTGGAGATTTTTCCAAATGTATTAAAATAGATG
GAAATCCCGTTTCATACGCTTGTAAATGTAATCTTGGATATGATATGGTAAATAATGTTT
GTATACCAAATGAATGTAAGAATGTAACTTGTGGTAACGGTAAATGTATATTAGATACAA
GCAATCCTGTTAAAACTGGAGTTTGCTCATGTAATATAGGCAAAGTTCCCAATGTACAAG
ATCAAAATAAATGTTCAAAAGATGGAGAAACCAAATGCTCATTAAAATGCTTAAAAGAAA
ATGAAACCTGTAAAGCTGTTGA
>OKA201905-117
CCGTGGATACTGTATGCAAAAGAGGATTTTTAATTCAGATGAGTGGTCATTTGGAATGTA
AATGTGAAAATGATTTGGTGTTAGTAAATGAAGAAACATGTGAAGAAAAAGTTCTGAAAT
GTGACGAAAAGACTGTAAATAAACCATGTGGAGATTTTTCCAAATGTATTAAAATAGATG
GAAATCCCGTTTCATACGCTTGTAAATGTAATCTTGGATATGATATGGTAAATAATGTTT
GTATACCAAATGAATGTAAGAATGTAACTTGTGGTAACGGTAAATGTATATTAGATACAA
GCAATCCTGTTAAAACTGGAGTTTGCTCATGTAATATAGGCAAAGTTCCCAATGTACAAG
ATCAAAATAAATGTTCAAAAGATGGAGAAACCAAATGCTCATTAAAATGCTTAAAAGAAA
ATGAAACCTGTAAAGCTGTTGA
>NRT201906-1249
CCGTGGATACTGTATGCAAAAGAGGATTTTTAATTCAGATGAGTGGTCATATGGAATGTA
AATGTGAAAATGATTTGGTGTTAGTAAATGAAGAAACATGTGAAGAAAAAGTTCTGAAAT
GTGACGAAAAGACTGTAAATAAACCATGTGGAGATTTTTCCAAATGTATTAAAATAGATG
GAAATCCCGTTTCATACGCTTGTAAATGTAATCTTGGATATGATATGGTAAATAATGTTT
GTATACCAAATGAATGTAAGAATGTAACTTGTGGTAACGGTAAATGTATATTAGATACAA
GCAATCCTGTTAAAACTGGAGTTTGCTCATGTAATATAGGCAAAGTTCCCAATGTACAAG
ATCAAAATAAATGTTCAAAAGATGGAGAAACCAAATGCTCATTAAAATGCTTAAAAGAAA
ATGAAACCTGTAAAGCTGTTGA
>KND201904-2853
CCGTGGATACTGTATGCAAAAGAGGATTTTTAATTCAGATGAGTGGTCACTTGGAATGTA
AATGTGAAAATGATTTGGTGTTAGTAAATGAAGAAACATGTGAAGAAAAAGTTCTGAAAT
GTGACGAAAAGACTGTAAATAAACCATGTGGAGATTTTTCCAAATGTATTAAAATAGATG
GAAATCCCGTTTCATACGCTTGTAAATGTAATCTTGGATATGATATGGTAAATAATGTTT
GTATACCAAATGAATGTAAGAATGTAACTTGTGGTAACGGTAAATGTATATTAGATACGA
GCAATCCTGTTAAAACTGGAGTTTGCTCATGTAATATAGGCAAAGTTCCCAATGTACAAG
ATCAAAATAAATGTTCAAAAGATGGAGAAACCAAATGCTCATTAAAATGCTTAAAAGAAA
ATGAAACCTGTAAAGCTGTTGA
>OBW201907-45
CCGTGGATACTGTATGCAAAAGAGGATTTTTAATTCAGATGAGTGGTCATTTGGAATGTA
AATGTGAAAATGATTTGGTGTTAGTAAATGAAGAAACATGTGAAGAAAAAGTTCTGAAAT
GTGACGAAAAGACTGTAAATAAACCATGTGGAGATTTTTCCAAATGTATTAAAATAGATG
GAAATCCCGTTTCATACGCTTGTAAATGTAATCTTGGATATGATATGGTAAATAATGTTT
GTATACCAAATGAATGTAAGAATGTAACTTGTGGTAACGGTAAATGTATATTAGATACAA
GCAATCCTGTTAAAACTGGAGTTTGCTCATGTAATATAGGCAAAGTTCCCAATGTACAAG
ATCAAAATAAATGTTCAAAAGATGGAGAAACCAAATGCTCATTAAAATGCTTAAAAGAAA
ATGAAACCTGTAAAGCTGTTGA
>OBW201907-10
CCGTGGATACTGTATGCAAAAGAGGATTTTTAATTCAGATGAGTGGTCATTTGGAATGTA
AATGTGAAAATGATTTGGTGTTAGTAAATGAAGAAACATGTGAAGAAAAAGTTCTGAAAT
GTGACGAAAAGACTGTAAATAAACCATGTGGAGATTTTTCCAAATGTATTAAAATAGATG
GAAATCCCGTTTCATACGCTTGTAAATGTAATCTTGGATATGATATGGTAAATAATGTTT
GTATACCAAATGAATGTAAGAATGTAACTTGTGGTAACGGTAAATGTATATTAGATACAA
GCAATCCTGTTAAAACTGGAGTTTGCTCATGTAATATAGGCAAAGTTCCCAATGTACAAG
ATCAAAATAAATGTTCAAAAGATGGAGAAACCAAATGCTCATTAAAATGCTTAAAAGAAA
ATGAAACCTGTAAAGCTGTTGA
>ADI201905-103
CCGTGGATACTGTATGCAAAAGAGGATTTTTAATTCAGATGAGTGGTCATTTGGAATGTA
AATGTGAAAATGATTTGGTGTTAGTAAATGAAGAAACATGTGAAGAAAAAGTTCTGAAAT
GTGACGAAAAGACTGTAAATAAACCATGTGGAGATTTTTCCAAATGTATTAAAATAGATG
GAAATCCCGTTTCATACGCTTGTAAATGTAATCTTGGATATGATATGGTAAATAATGTTT
GTATACCAAATGAATGTAAGAATGTAACTTGTGGTAACGGTAAATGTATATTAGATACAA
GCAATCCTGTTAAAACTGGAGTTTGCTCATGTAATATAGGCAAAGTTCCCAATGTACAAG
ATCAAAATAAATGTTCAAAAGATGGAGAAACCAAATGCTCATTAAAATGCTTAAAAGAAA
ATGAAACCTGTAAAGCTGTTGA
>OKA201905-289
CCGTGGATACTGTATGCAAAAGAGGATTTTTAATTCAGATGAGTGGTCATTTGGAATGTA
AATGTGAAAATGATTTGGTGTTAGTAAATGAAGAAACATGTGAAGAAAAAGTTCTGAAAT
GTGACGAAAAGACTGTAAATAAACCATGTGGAGATTTTTCCAAATGTATTAAAATAGATG
GAAATCCCGTTTCATACGCTTGTAAATGTAATCTTGGATATGATATGGTAAATAATGTTT
GTATACCAAATGAATGTAAGAATGTAACTTGTGGTAACGGTAAATGTATATTAGATACAA
GCAATCCTGTTAAAACTGGAGTTTGCTCATGTAATATAGGCAAAGTTCCCAATGTACAAG
ATCAAAATAAATGTTCAAAAGATGGAGAAACCAAATGCTCATTAAAATGCTTAAAAGAAA
ATGAAACCTGTAAAGCTGTTGA
>NRT201903-793
CCGTGGATACTGTATGCAAAAGAGGATTTTTAATTCAGATGAGTGGTCATTTGGAATGTA
AATGTGAAAATGATTTGGTGTTAGTAAATGAAGAAACATGTGAAGAAAAAGTTCTGAAAT
GTGACGAAAAGACTGTAAATAAACCATGTGGAGATTTTTCCAAATGTATTAAAATAGATG
GAAATCCCGTTTCATACGCTTGTAAATGTAATCTTGGATATGATATGGTAAATAATGTTT
GTATACCAAATGAATGTAAGAATGTAACTTGTGGTAACGGTAAATGTATATTAGATACAA
GCAATCCTGTTAAAACTGGAGTTTGCTCATGTAATATAGGCAAAGTTCCCAATGTACAAG
ATCAAAATAAATGTTCAAAAGATGGAGAAACCAAATGCTCATTAAAATGCTTAAAAGAAA
ATGAAACCTGTAAAGCTGTTGA
>OBW201906-36
CCGTGGATACTGTATGCAAAAGAGGATTTTTAATTCAGATGAGTGGTCATTTGGAATGTA
AATGTGAAAATGATTTGGTGTTAGTAAATGAAGAAACATGTGAAGAAAAAGTTCTGAAAT
GTGACGAAAAGACTGTAAATAAACCATGTGGAGATTTTTCCAAATGTATTAAAATAGATG
GAAATCCCGTTTCATACGCTTGTAAATGTAATCTTGGATATGATATGGTAAATAATGTTT
GTATACCAAATGAATGTAAGAATGTAACTTGTGGTAACGGTAAATGTATATTAGATACAA
GCAATCCTGTTAAAACTGGAGTTTGCTCATGTAATATAGGCAAAGTTCCCAATGTACAAG
ATCAAAATAAATGTTCAAAAGATGGAGAAACCAAATGCTCATTAAAATGCTTAAAAGAAA
ATGAAACCTGTAAAGCTGTTGA
>OBW201906-31
CCGTGGATACTGTATGCAAAAGAGGATTTTTAATTCAGATGAGTGGTCATTTGGAATGTA
AATGTGAAAATGATTTGGTGTTAGTAAATGAAGAAACATGTGAAGAAAAAGTTCTGAAAT
GTGACGAAAAGACTGTAAATAAACCATGTGGAGATTTTTCCAAATGTATTAAAATAGATG
GAAATCCCGTTTCATACGCTTGTAAATGTAATCTTGGATATGATATGGTAAATAATGTTT
GTATACCAAATGAATGTAAGAATGTAACTTGTGGTAACGGTAAATGTATATTAGATACAA
GCAATCCTGTTAAAACTGGAGTTTGCTCATGTAATATAGGCAAAGTTCCCAATGTACAAG
ATCAAAATAAATGTTCAAAAGATGGAGAAACCAAATGCTCATTAAAATGCTTAAAAGAAA
ATGAAACCTGTAAAGCTGTTGA
>OBW201905-10
CCGTGGATACTGTATGCAAAAGAGGATTTTTAATTCAGATGAGTGGTCATTTGGAATGTA
AATGTGAAAATGATTTGGTGTTAGTAAATGAAGAAACATGTGAAGAAAAAGTTCTGAAAT
GTGACGAAAAGACTGTAAATAAACCATGTGGAGATTTTTCCAAATGTATTAAAATAGATG
GAAATCCCGTTTCATACGCTTGTAAATGTAATCTTGGATATGATATGGTAAATAATGTTT
GTATACCAAATGAATGTAAGAATGTAACTTGTGGTAACGGTAAATGTATATTAGATACAA
GCAATCCTGTTAAAACTGGAGTTTGCTCATGTAATATAGGCAAAGTTCCCAATGTACAAG
ATCAAAATAAATGTTCAAAAGATGGAGAAACCAAATGCTCATTAAAATGCTTAAAAGAAA
ATGAAACCTGTAAAGCTGTTGA
>OBW201905-19
CCGTGGATACTGTATGCAAAAGAGGATTTTTAATTCAGATGAGTGGTCATTTGGAATGTA
AATGTGAAAATGATTTGGTGTTAGTAAATGAAGAAACATGTGAAGAAAAAGTTCTGAAAT
GTGACGAAAAGACTGTAAATAAACCATGTGGAGATTTTTCCAAATGTATTAAAATAGATG
GAAATCCCGTTTCATACGCTTGTAAATGTAATCTTGGATATGATATGGTAAATAATGTTT
GTATACCAAATGAATGTAAGAATGTAACTTGTGGTAACGGTAAATGTATATTAGATACAA
GCAATCCTGTTAAAACTGGAGTTTGCTCATGTAATATAGGCAAAGTTCCCAATGTACAAG
ATCAAAATAAATGTTCAAAAGATGGAGAAACCAAATGCTCATTAAAATGCTTAAAAGAAA
ATGAAACCTGTAAAGCTGTTGA
>OBW201808-20
CCGTGGATACTGTATGCAAAAGAGGATTTTTAATTCAGATGAGTGGTCATTTGGAATGTA
AATGTGAAAATGATTTGGTGTTAGTAAATGAAGAAACATGTGAAGAAAAAGTTCTGAAAT
GTGACGAAAAGACTGTAAATAAACCATGTGGAGATTTTTCCAAATGTATTAAAATAGATG
GAAATCCCGTTTCATACGCTTGTAAATGTAATCTTGGATATGATATGGTAAATAATGTTT
GTATACCAAATGAATGTAAGAATGTAACTTGTGGTAACGGTAAATGTATATTAGATACAA
GCAATCCTGTTAAAACTGGAGTTTGCTCATGTAATATAGGCAAAGTTCCCAATGTACAAG
ATCAAAATAAATGTTCAAAAGATGGAGAAACCAAATGCTCATTAAAATGCTTAAAAGAAA
ATGAAACCTGTAAAGCTGTTGA
>OBW201808-13
CCGTGGATACTGTATGCAAAAGAGGATTTTTAATTCAGATGAGTGGTCATTTGGAATGTA
AATGTGAAAATGATTTGGTGTTAGTAAATGAAGAAACATGTGAAGAAAAAGTTCTGAAAT
GTGACGAAAAGACTGTAAATAAACCATGTGGAGATTTTTCCAAATGTATTAAAATAGATG
GAAATCCCGTTTCATACGCTTGTAAATGTAATCTTGGATATGATATGGTAAATAATGTTT
GTATACCAAATGAATGTAAGAATGTAACTTGTGGTAACGGTAAATGTATATTAGATACAA
GCAATCCTGTTAAAACTGGAGTTTGCTCATGTAATATAGGCAAAGTTCCCAATGTACAAG
ATCAAAATAAATGTTCAAAAGATGGAGAAACCAAATGCTCATTAAAATGCTTAAAAGAAA
ATGAAACCTGTAAAGCTGTTGA
>OBW201805-59
CCGTGGATACTGTATGCAAAAGAGGATTTTTAATTCAGATGAGTGGTCATTTGGAATGTA
AATGTGAAAATGATTTGGTGTTAGTAAATGAAGAAACATGTGAAGAAAAAGTTCTGAAAT
GTGACGAAAAGACTGTAAATAAACCATGTGGAGATTTTTCCAAATGTATTAAAATAGATG
GAAATCCCGTTTCATACGCTTGTAAATGTAATCTTGGATATGATATGGTAAATAATGTTT
GTATACCAAATGAATGTAAGAATGTAACTTGTGGTAACGGTAAATGTATATTAGATACAA
GCAATCCTGTTAAAACTGGAGTTTGCTCATGTAATATAGGCAAAGTTCCCAATGTACAAG
ATCAAAATAAATGTTCAAAAGATGGAGAAACCAAATGCTCATTAAAATGCTTAAAAGAAA
ATGAAACCTGTAAAGCTGTTGA
>OBG201811-1366
CCGTGGATACTGTATGCAAAAGAGGATTTTTAATTCAGATGAGTGGTCATTTGGAATGTA
AATGTGAAAATGATTTGGTGTTAGTAAATGAAGAAACATGTGAAGAAAAAGTTCTGAAAT
GTGACGAAAAGACTGTAAATAAACCATGTGGAGATTTTTCCAAATGTATTAAAATAGATG
GAAATCCCGTTTCATACGCTTGTAAATGTAATCTTGGATATGATATGGTAAATAATGTTT
GTATACCAAATGAATGTAAGAATGTAACTTGTGGTAACGGTAAATGTATATTAGATACAA
GCAATCCTGTTAAAACTGGAGTTTGCTCATGTAATATAGGCAAAGTTCCCAATGTACAAG
ATCAAAATAAATGTTCAAAAGATGGAGAAACCAAATGCTCATTAAAATGCTTAAAAGAAA
ATGAAACCTGTAAAGCTGTTGA
>NYK201907-3268
CCGTGGATACTGTATGCAAAAGAGGATTTTTAATTCAGATGAGTGGTCATTTGGAATGTA
AATGTGAAAATGATTTGGTGTTAGTAAATGAAGAAACATGTGAAGAAAAAGTTCTGAAAT
GTGACGAAAAGACTGTAAATAAACCATGTGGAGATTTTTCCAAATGTATTAAAATAGATG
GAAATCCCGTTTCATACGCTTGTAAATGTAATCTTGGATATGATATGGTAAATAATGTTT
GTATACCAAATGAATGTAAGAATGTAACTTGTGGTAACGGTAAATGTATATTAGATACAA
GCAATCCTGTTAAAACTGGAGTTTGCTCATGTAATATAGGCAAAGTTCCCAATGTACAAG
ATCAAAATAAATGTTCAAAAGATGGAGAAACCAAATGCTCATTAAAATGCTTAAAAGAAA
ATGAAACCTGTAAAGCTGTTGA
>NYK201907-1938
CCGTGGATACTGTATGCAAAAGAGGATTTTTAATTCAGATGAGTGGTCATTTGGAATGTA
AATGTGAAAATGATTTGGTGTTAGTAAATGAAGAAACATGTGAAGAAAAAGTTCTGAAAT
GTGACGAAAAGACTGTAAATAAACCATGTGGAGATTTTTCCAAATGTATTAAAATAGATG
GAAATCCCGTTTCATACGCTTGTAAATGTAATCTTGGATATGATATGGTAAATAATGTTT
GTATACCAAATGAATGTAAGAATGTAACTTGTGGTAACGGTAAATGTATATTAGATACAA
GCAATCCTGTTAAAACTGGAGTTTGCTCATGTAATATAGGCAAAGTTCCCAATGTACAAG
ATCAAAATAAATGTTCAAAAGATGGAGAAACCAAATGCTCATTAAAATGCTTAAAAGAAA
ATGAAACCTGTAAAGCTGTTGA
>NYK201906-3247
CCGTGGATACTGTATGCAAAAGAGGATTTTTAATTCAGATGAGTGGTCATTTGGAATGTA
AATGTGAAAATGATTTGGTGTTAGTAAATGAAGAAACATGTGAAGAAAAAGTTCTGAAAT
GTGACGAAAAGACTGTAAATAAACCATGTGGAGATTTTTCCAAATGTATTAAAATAGATG
GAAATCCCGTTTCATACGCTTGTAAATGTAATCTTGGATATGATATGGTAAATAATGTTT
GTATACCAAATGAATGTAAGAATGTAACTTGTGGTAACGGTAAATGTATATTAGATACAA
GCAATCCTGTTAAAACTGGAGTTTGCTCATGTAATATAGGCAAAGTTCCCAATGTACAAG
ATCAAAATAAATGTTCAAAAGATGGAGAAACCAAATGCTCATTAAAATGCTTAAAAGAAA
ATGAAACCTGTAAAGCTGTTGA
>NYK201906-3123
CCGTGGATACTGTATGCAAAAGAGGATTTTTAATTCAGATGAGTGGTCATTTGGAATGTA
AATGTGAAAATGATTTGGTGTTAGTAAATGAAGAAACATGTGAAGAAAAAGTTCTGAAAT
GTGACGAAAAGACTGTAAATAAACCATGTGGAGATTTTTCCAAATGTATTAAAATAGATG
GAAATCCCGTTTCATACGCTTGTAAATGTAATCTTGGATATGATATGGTAAATAATGTTT
GTATACCAAATGAATGTAAGAATGTAACTTGTGGTAACGGTAAATGTATATTAGATACAA
GCAATCCTGTTAAAACTGGAGTTTGCTCATGTAATATAGGCAAAGTTCCCAATGTACAAG
ATCAAAATAAATGTTCAAAAGATGGAGAAACCAAATGCTCATTAAAATGCTTAAAAGAAA
ATGAAACCTGTAAAGCTGTTGA
>NYK201907-539
CCGTGGATACTGTATGCAAAAGAGGATTTTTAATTCAGATGAGTGGTCATTTGGAATGTA
AATGTGAAAATGATTTGGTGTTAGTAAATGAAGAAACATGTGAAGAAAAAGTTCTGAAAT
GTGACGAAAAGACTGTAAATAAACCATGTGGAGATTTTTCCAAATGTATTAAAATAGATG
GAAATCCCGTTTCATACGCTTGTAAATGTAATCTTGGATATGATATGGTAAATAATGTTT
GTATACCAAATGAATGTAAGAATGTAACTTGTGGTAACGGTAAATGTATATTAGATACAA
GCAATCCTGTTAAAACTGGAGTTTGCTCATGTAATATAGGCAAAGTTCCCAATGTACAAG
ATCAAAATAAATGTTCAAAAGATGGAGAAACCAAATGCTCATTAAAATGCTTAAAAGAAA
ATGAAACCTGTAAAGCTGTTGA
>NYK201906-1255
CCGTGGATACTGTATGCAAAAGAGGATTTTTAATTCAGATGAGTGGTCATTTGGAATGTA
AATGTGAAAATGATTTGGTGTTAGTAAATGAAGAAACATGTGAAGAAAAAGTTCTGAAAT
GTGACGAAAAGACTGTAAATAAACCATGTGGAGATTTTTCCAAATGTATTAAAATAGATG
GAAATCCCGTTTCATACGCTTGTAAATGTAATCTTGGATATGATATGGTAAATAATGTTT
GTATACCAAATGAATGTAAGAATGTAACTTGTGGTAACGGTAAATGTATATTAGATACAA
GCAATCCTGTTAAAACTGGAGTTTGCTCATGTAATATAGGCAAAGTTCCCAATGTACAAG
ATCAAAATAAATGTTCAAAAGATGGAGAAACCAAATGCTCATTAAAATGCTTAAAAGAAA
ATGAAACCTGTAAAGCTGTTGA
>NYK201905-1519
CCGTGGATACTGTATGCAAAAGAGGATTTTTAATTCAGATGAGTGGTCATTTGGAATGTA
AATGTGAAAATGATTTGGTGTTAGTAAATGAAGAAACATGTGAAGAAAAAGTTCTGAAAT
GTGACGAAAAGACTGTAAATAAACCATGTGGAGATTTTTCCAAATGTATTAAAATAGATG
GAAATCCCGTTTCATACGCTTGTAAATGTAATCTTGGATATGATATGGTAAATAATGTTT
GTATACCAAATGAATGTAAGAATGTAACTTGTGGTAACGGTAAATGTATATTAGATACAA
GCAATCCTGTTAAAACTGGAGTTTGCTCATGTAATATAGGCAAAGTTCCCAATGTACAAG
ATCAAAATAAATGTTCAAAAGATGGAGAAACCAAATGCTCATTAAAATGCTTAAAAGAAA
ATGAAACCTGTAAAGCTGTTGA
>NYK201904-1477
CCGTGGATACTGTATGCAAAAGAGGATTTTTAATTCAGATGAGTGGTCATTTGGAATGTA
AATGTGAAAATGATTTGGTGTTAGTAAATGAAGAAACATGTGAAGAAAAAGTTCTGAAAT
GTGACGAAAAGACTGTAAATAAACCATGTGGAGATTTTTCCAAATGTATTAAAATAGATG
GAAATCCCGTTTCATACGCTTGTAAATGTAATCTTGGATATGATATGGTAAATAATGTTT
GTATACCAAATGAATGTAAGAATGTAACTTGTGGTAACGGTAAATGTATATTAGATACAA
GCAATCCTGTTAAAACTGGAGTTTGCTCATGTAATATAGGCAAAGTTCCCAATGTACAAG
ATCAAAATAAATGTTCAAAAGATGGAGAAACCAAATGCTCATTAAAATGCTTAAAAGAAA
ATGAAACCTGTAAAGCTGTTGA
>NYK201811-5458
CCGTGGATACTGTATGCAAAAGAGGATTTTTAATTCAGATGAGTGGTCATTTGGAATGTA
AATGTGAAAATGATTTGGTGTTAGTAAATGAAGAAACATGTGAAGAAAAAGTTCTGAAAT
GTGACGAAAAGACTGTAAATAAACCATGTGGAGATTTTTCCAAATGTATTAAAATAGATG
GAAATCCCGTTTCATACGCTTGTAAATGTAATCTTGGATATGATATGGTAAATAATGTTT
GTATACCAAATGAATGTAAGAATGTAACTTGTGGTAACGGTAAATGTATATTAGATACAA
GCAATCCTGTTAAAACTGGAGTTTGCTCATGTAATATAGGCAAAGTTCCCAATGTACAAG
ATCAAAATAAATGTTCAAAAGATGGAGAAACCAAATGCTCATTAAAATGCTTAAAAGAAA
ATGAAACCTGTAAAGCTGTTGA
>NYK201811-5417
CCGTGGATACTGTATGCAAAAGAGGATTTTTAATTCAGATGAGTGGTCATTTGGAATGTA
AATGTGAAAATGATTTGGTGTTAGTAAATGAAGAAACATGTGAAGAAAAAGTTCTGAAAT
GTGACGAAAAGACTGTAAATAAACCATGTGGAGATTTTTCCAAATGTATTAAAATAGATG
GAAATCCCGTTTCATACGCTTGTAAATGTAATCTTGGATATGATATGGTAAATAATGTTT
GTATACCAAATGAATGTAAGAATGTAACTTGTGGTAACGGTAAATGTATATTAGATACAA
GCAATCCTGTTAAAACTGGAGTTTGCTCATGTAATATAGGCAAAGTTCCCAATGTACAAG
ATCAAAATAAATGTTCAAAAGATGGAGAAACCAAATGCTCATTAAAATGCTTAAAAGAAA
ATGAAACCTGTAAAGCTGTTGA
>NYG-201905-1353
CCGTGGATACTGTATGCAAAAGAGGATTTTTAATTCAGATGAGTGGTCATTTGGAATGTA
AATGTGAAAATGATTTGGTGTTAGTAAATGAAGAAACATGTGAAGAAAAAGTTCTGAAAT
GTGACGAAAAGACTGTAAATAAACCATGTGGAGATTTTTCCAAATGTATTAAAATAGATG
GAAATCCCGTTTCATACGCTTGTAAATGTAATCTTGGATATGATATGGTAAATAATGTTT
GTATACCAAATGAATGTAAGAATGTAACTTGTGGTAACGGTAAATGTATATTAGATACAA
GCAATCCTGTTAAAACTGGAGTTTGCTCATGTAATATAGGCAAAGTTCCCAATGTACAAG
ATCAAAATAAATGTTCAAAAGATGGAGAAACCAAATGCTCATTAAAATGCTTAAAAGAAA
ATGAAACCTGTAAAGCTGTTGA
>NYG201807-356
CCGTGGATACTGTATGCAAAAGAGGATTTTTAATTCAGATGAGTGGTCATTTGGAATGTA
AATGTGAAAATGATTTGGTGTTAGTAAATGAAGAAACATGTGAAGAAAAAGTTCTGAAAT
GTGACGAAAAGACTGTAAATAAACCATGTGGAGATTTTTCCAAATGTATTAAAATAGATG
GAAATCCCGTTTCATACGCTTGTAAATGTAATCTTGGATATGATATGGTAAATAATGTTT
GTATACCAAATGAATGTAAGAATGTAACTTGTGGTAACGGTAAATGTATATTAGATACAA
GCAATCCTGTTAAAACTGGAGTTTGCTCATGTAATATAGGCAAAGTTCCCAATGTACAAG
ATCAAAATAAATGTTCAAAAGATGGAGAAACCAAATGCTCATTAAAATGCTTAAAAGAAA
ATGAAACCTGTAAAGCTGTTGA
>NRT201907-510
CCGTGGATACTGTATGCAAAAGAGGATTTTTAATTCAGATGAGTGGTCATTTGGAATGTA
AATGTGAAAATGATTTGGTGTTAGTAAATGAAGAAACATGTGAAGAAAAAGTTCTGAAAT
GTGACGAAAAGACTGTAAATAAACCATGTGGAGATTTTTCCAAATGTATTAAAATAGATG
GAAATCCCGTTTCATACGCTTGTAAATGTAATCTTGGATATGATATGGTAAATAATGTTT
GTATACCAAATGAATGTAAGAATGTAACTTGTGGTAACGGTAAATGTATATTAGATACAA
GCAATCCTGTTAAAACTGGAGTTTGCTCATGTAATATAGGCAAAGTTCCCAATGTACAAG
ATCAAAATAAATGTTCAAAAGATGGAGAAACCAAATGCTCATTAAAATGCTTAAAAGAAA
ATGAAACCTGTAAAGCTGTTGA
>NRT201906-1264
CCGTGGATACTGTATGCAAAAGAGGATTTTTAATTCAGATGAGTGGTCATTTGGAATGTA
AATGTGAAAATGATTTGGTGTTAGTAAATGAAGAAACATGTGAAGAAAAAGTTCTGAAAT
GTGACGAAAAGACTGTAAATAAACCATGTGGAGATTTTTCCAAATGTATTAAAATAGATG
GAAATCCCGTTTCATACGCTTGTAAATGTAATCTTGGATATGATATGGTAAATAATGTTT
GTATACCAAATGAATGTAAGAATGTAACTTGTGGTAACGGTAAATGTATATTAGATACAA
GCAATCCTGTTAAAACTGGAGTTTGCTCATGTAATATAGGCAAAGTTCCCAATGTACAAG
ATCAAAATAAATGTTCAAAAGATGGAGAAACCAAATGCTCATTAAAATGCTTAAAAGAAA
ATGAAACCTGTAAAGCTGTTGA
>NRT201905-979
CCGTGGATACTGTATGCAAAAGAGGATTTTTAATTCAGATGAGTGGTCATTTGGAATGTA
AATGTGAAAATGATTTGGTGTTAGTAAATGAAGAAACATGTGAAGAAAAAGTTCTGAAAT
GTGACGAAAAGACTGTAAATAAACCATGTGGAGATTTTTCCAAATGTATTAAAATAGATG
GAAATCCCGTTTCATACGCTTGTAAATGTAATCTTGGATATGATATGGTAAATAATGTTT
GTATACCAAATGAATGTAAGAATGTAACTTGTGGTAACGGTAAATGTATATTAGATACAA
GCAATCCTGTTAAAACTGGAGTTTGCTCATGTAATATAGGCAAAGTTCCCAATGTACAAG
ATCAAAATAAATGTTCAAAAGATGGAGAAACCAAATGCTCATTAAAATGCTTAAAAGAAA
ATGAAACCTGTAAAGCTGTTGA
>NRT201905-869
CCGTGGATACTGTATGCAAAAGAGGATTTTTAATTCAGATGAGTGGTCATTTGGAATGTA
AATGTGAAAATGATTTGGTGTTAGTAAATGAAGAAACATGTGAAGAAAAAGTTCTGAAAT
GTGACGAAAAGACTGTAAATAAACCATGTGGAGATTTTTCCAAATGTATTAAAATAGATG
GAAATCCCGTTTCATACGCTTGTAAATGTAATCTTGGATATGATATGGTAAATAATGTTT
GTATACCAAATGAATGTAAGAATGTAACTTGTGGTAACGGTAAATGTATATTAGATACAA
GCAATCCTGTTAAAACTGGAGTTTGCTCATGTAATATAGGCAAAGTTCCCAATGTACAAG
ATCAAAATAAATGTTCAAAAGATGGAGAAACCAAATGCTCATTAAAATGCTTAAAAGAAA
ATGAAACCTGTAAAGCTGTTGA
>NRT201904-691
CCGTGGATACTGTATGCAAAAGAGGATTTTTAATTCAGATGAGTGGTCATTTGGAATGTA
AATGTGAAAATGATTTGGTGTTAGTAAATGAAGAAACATGTGAAGAAAAAGTTCTGAAAT
GTGACGAAAAGACTGTAAATAAACCATGTGGAGATTTTTCCAAATGTATTAAAATAGATG
GAAATCCCGTTTCATACGCTTGTAAATGTAATCTTGGATATGATATGGTAAATAATGTTT
GTATACCAAATGAATGTAAGAATGTAACTTGTGGTAACGGTAAATGTATATTAGATACAA
GCAATCCTGTTAAAACTGGAGTTTGCTCATGTAATATAGGCAAAGTTCCCAATGTACAAG
ATCAAAATAAATGTTCAAAAGATGGAGAAACCAAATGCTCATTAAAATGCTTAAAAGAAA
ATGAAACCTGTAAAGCTGTTGA
>NRT201904-504
CCGTGGATACTGTATGCAAAAGAGGATTTTTAATTCAGATGAGTGGTCATTTGGAATGTA
AATGTGAAAATGATTTGGTGTTAGTAAATGAAGAAACATGTGAAGAAAAAGTTCTGAAAT
GTGACGAAAAGACTGTAAATAAACCATGTGGAGATTTTTCCAAATGTATTAAAATAGATG
GAAATCCCGTTTCATACGCTTGTAAATGTAATCTTGGATATGATATGGTAAATAATGTTT
GTATACCAAATGAATGTAAGAATGTAACTTGTGGTAACGGTAAATGTATATTAGATACAA
GCAATCCTGTTAAAACTGGAGTTTGCTCATGTAATATAGGCAAAGTTCCCAATGTACAAG
ATCAAAATAAATGTTCAAAAGATGGAGAAACCAAATGCTCATTAAAATGCTTAAAAGAAA
ATGAAACCTGTAAAGCTGTTGA
>NRT201904-338
CCGTGGATACTGTATGCAAAAGAGGATTTTTAATTCAGATGAGTGGTCATTTGGAATGTA
AATGTGAAAATGATTTGGTGTTAGTAAATGAAGAAACATGTGAAGAAAAAGTTCTGAAAT
GTGACGAAAAGACTGTAAATAAACCATGTGGAGATTTTTCCAAATGTATTAAAATAGATG
GAAATCCCGTTTCATACGCTTGTAAATGTAATCTTGGATATGATATGGTAAATAATGTTT
GTATACCAAATGAATGTAAGAATGTAACTTGTGGTAACGGTAAATGTATATTAGATACAA
GCAATCCTGTTAAAACTGGAGTTTGCTCATGTAATATAGGCAAAGTTCCCAATGTACAAG
ATCAAAATAAATGTTCAAAAGATGGAGAAACCAAATGCTCATTAAAATGCTTAAAAGAAA
ATGAAACCTGTAAAGCTGTTGA
>NRT201903-646
CCGTGGATACTGTATGCAAAAGAGGATTTTTAATTCAGATGAGTGGTCATTTGGAATGTA
AATGTGAAAATGATTTGGTGTTAGTAAATGAAGAAACATGTGAAGAAAAAGTTCTGAAAT
GTGACGAAAAGACTGTAAATAAACCATGTGGAGATTTTTCCAAATGTATTAAAATAGATG
GAAATCCCGTTTCATACGCTTGTAAATGTAATCTTGGATATGATATGGTAAATAATGTTT
GTATACCAAATGAATGTAAGAATGTAACTTGTGGTAACGGTAAATGTATATTAGATACAA
GCAATCCTGTTAAAACTGGAGTTTGCTCATGTAATATAGGCAAAGTTCCCAATGTACAAG
ATCAAAATAAATGTTCAAAAGATGGAGAAACCAAATGCTCATTAAAATGCTTAAAAGAAA
ATGAAACCTGTAAAGCTGTTGA
>NRT201812-2763
CCGTGGATACTGTATGCAAAAGAGGATTTTTAATTCAGATGAGTGGTCATTTGGAATGTA
AATGTGAAAATGATTTGGTGTTAGTAAATGAAGAAACATGTGAAGAAAAAGTTCTGAAAT
GTGACGAAAAGACTGTAAATAAACCATGTGGAGATTTTTCCAAATGTATTAAAATAGATG
GAAATCCCGTTTCATACGCTTGTAAATGTAATCTTGGATATGATATGGTAAATAATGTTT
GTATACCAAATGAATGTAAGAATGTAACTTGTGGTAACGGTAAATGTATATTAGATACAA
GCAATCCTGTTAAAACTGGAGTTTGCTCATGTAATATAGGCAAAGTTCCCAATGTACAAG
ATCAAAATAAATGTTCAAAAGATGGAGAAACCAAATGCTCATTAAAATGCTTAAAAGAAA
ATGAAACCTGTAAAGCTGTTGA
>NRT201812-2733
CCGTGGATACTGTATGCAAAAGAGGATTTTTAATTCAGATGAGTGGTCATTTGGAATGTA
AATGTGAAAATGATTTGGTGTTAGTAAATGAAGAAACATGTGAAGAAAAAGTTCTGAAAT
GTGACGAAAAGACTGTAAATAAACCATGTGGAGATTTTTCCAAATGTATTAAAATAGATG
GAAATCCCGTTTCATACGCTTGTAAATGTAATCTTGGATATGATATGGTAAATAATGTTT
GTATACCAAATGAATGTAAGAATGTAACTTGTGGTAACGGTAAATGTATATTAGATACAA
GCAATCCTGTTAAAACTGGAGTTTGCTCATGTAATATAGGCAAAGTTCCCAATGTACAAG
ATCAAAATAAATGTTCAAAAGATGGAGAAACCAAATGCTCATTAAAATGCTTAAAAGAAA
ATGAAACCTGTAAAGCTGTTGA
>NRT201811-2622
CCGTGGATACTGTATGCAAAAGAGGATTTTTAATTCAGATGAGTGGTCATTTGGAATGTA
AATGTGAAAATGATTTGGTGTTAGTAAATGAAGAAACATGTGAAGAAAAAGTTCTGAAAT
GTGACGAAAAGACTGTAAATAAACCATGTGGAGATTTTTCCAAATGTATTAAAATAGATG
GAAATCCCGTTTCATACGCTTGTAAATGTAATCTTGGATATGATATGGTAAATAATGTTT
GTATACCAAATGAATGTAAGAATGTAACTTGTGGTAACGGTAAATGTATATTAGATACAA
GCAATCCTGTTAAAACTGGAGTTTGCTCATGTAATATAGGCAAAGTTCCCAATGTACAAG
ATCAAAATAAATGTTCAAAAGATGGAGAAACCAAATGCTCATTAAAATGCTTAAAAGAAA
ATGAAACCTGTAAAGCTGTTGA
>NRT201808-2001
CCGTGGATACTGTATGCAAAAGAGGATTTTTAATTCAGATGAGTGGTCATTTGGAATGTA
AATGTGAAAATGATTTGGTGTTAGTAAATGAAGAAACATGTGAAGAAAAAGTTCTGAAAT
GTGACGAAAAGACTGTAAATAAACCATGTGGAGATTTTTCCAAATGTATTAAAATAGATG
GAAATCCCGTTTCATACGCTTGTAAATGTAATCTTGGATATGATATGGTAAATAATGTTT
GTATACCAAATGAATGTAAGAATGTAACTTGTGGTAACGGTAAATGTATATTAGATACAA
GCAATCCTGTTAAAACTGGAGTTTGCTCATGTAATATAGGCAAAGTTCCCAATGTACAAG
ATCAAAATAAATGTTCAAAAGATGGAGAAACCAAATGCTCATTAAAATGCTTAAAAGAAA
ATGAAACCTGTAAAGCTGTTGA
>NRT201805-1407
CCGTGGATACTGTATGCAAAAGAGGATTTTTAATTCAGATGAGTGGTCATTTGGAATGTA
AATGTGAAAATGATTTGGTGTTAGTAAATGAAGAAACATGTGAAGAAAAAGTTCTGAAAT
GTGACGAAAAGACTGTAAATAAACCATGTGGAGATTTTTCCAAATGTATTAAAATAGATG
GAAATCCCGTTTCATACGCTTGTAAATGTAATCTTGGATATGATATGGTAAATAATGTTT
GTATACCAAATGAATGTAAGAATGTAACTTGTGGTAACGGTAAATGTATATTAGATACAA
GCAATCCTGTTAAAACTGGAGTTTGCTCATGTAATATAGGCAAAGTTCCCAATGTACAAG
ATCAAAATAAATGTTCAAAAGATGGAGAAACCAAATGCTCATTAAAATGCTTAAAAGAAA
ATGAAACCTGTAAAGCTGTTGA
>NRT201805-1338
CCGTGGATACTGTATGCAAAAGAGGATTTTTAATTCAGATGAGTGGTCATTTGGAATGTA
AATGTGAAAATGATTTGGTGTTAGTAAATGAAGAAACATGTGAAGAAAAAGTTCTGAAAT
GTGACGAAAAGACTGTAAATAAACCATGTGGAGATTTTTCCAAATGTATTAAAATAGATG
GAAATCCCGTTTCATACGCTTGTAAATGTAATCTTGGATATGATATGGTAAATAATGTTT
GTATACCAAATGAATGTAAGAATGTAACTTGTGGTAACGGTAAATGTATATTAGATACAA
GCAATCCTGTTAAAACTGGAGTTTGCTCATGTAATATAGGCAAAGTTCCCAATGTACAAG
ATCAAAATAAATGTTCAAAAGATGGAGAAACCAAATGCTCATTAAAATGCTTAAAAGAAA
ATGAAACCTGTAAAGCTGTTGA
>NRT201805-180
CCGTGGATACTGTATGCAAAAGAGGATTTTTAATTCAGATGAGTGGTCATTTGGAATGTA
AATGTGAAAATGATTTGGTGTTAGTAAATGAAGAAACATGTGAAGAAAAAGTTCTGAAAT
GTGACGAAAAGACTGTAAATAAACCATGTGGAGATTTTTCCAAATGTATTAAAATAGATG
GAAATCCCGTTTCATACGCTTGTAAATGTAATCTTGGATATGATATGGTAAATAATGTTT
GTATACCAAATGAATGTAAGAATGTAACTTGTGGTAACGGTAAATGTATATTAGATACAA
GCAATCCTGTTAAAACTGGAGTTTGCTCATGTAATATAGGCAAAGTTCCCAATGTACAAG
ATCAAAATAAATGTTCAAAAGATGGAGAAACCAAATGCTCATTAAAATGCTTAAAAGAAA
ATGAAACCTGTAAAGCTGTTGA
>NGU201905-1674
CCGTGGATACTGTATGCAAAAGAGGATTTTTAATTCAGATGAGTGGTCATTTGGAATGTA
AATGTGAAAATGATTTGGTGTTAGTAAATGAAGAAACATGTGAAGAAAAAGTTCTGAAAT
GTGACGAAAAGACTGTAAATAAACCATGTGGAGATTTTTCCAAATGTATTAAAATAGATG
GAAATCCCGTTTCATACGCTTGTAAATGTAATCTTGGATATGATATGGTAAATAATGTTT
GTATACCAAATGAATGTAAGAATGTAACTTGTGGTAACGGTAAATGTATATTAGATACAA
GCAATCCTGTTAAAACTGGAGTTTGCTCATGTAATATAGGCAAAGTTCCCAATGTACAAG
ATCAAAATAAATGTTCAAAAGATGGAGAAACCAAATGCTCATTAAAATGCTTAAAAGAAA
ATGAAACCTGTAAAGCTGTTGA
>NGU201805-47
CCGTGGATACTGTATGCAAAAGAGGATTTTTAATTCAGATGAGTGGTCATTTGGAATGTA
AATGTGAAAATGATTTGGTGTTAGTAAATGAAGAAACATGTGAAGAAAAAGTTCTGAAAT
GTGACGAAAAGACTGTAAATAAACCATGTGGAGATTTTTCCAAATGTATTAAAATAGATG
GAAATCCCGTTTCATACGCTTGTAAATGTAATCTTGGATATGATATGGTAAATAATGTTT
GTATACCAAATGAATGYAAGAATGTAACTTGTGGTAACGGTAAATGTATATTAGATACAA
GCAATCCTGTTAAAACTGGAGTTTGCTCATGTAATATAGGCAAAGTTCCCAATGTACAAG
ATCAAAATAAATGTTCAAAAGATGGAGAAACCAAATGCTCATTAAAATGCTTAAAAGAAA
ATGAAACCTGTAAAGCTGTTGA
>KND201906-6256
CCGTGGATACTGTATGCAAAAGAGGATTTTTAATTCAGATGAGTGGTCATTTGGAATGTA
AATGTGAAAATGATTTGGTGTTAGTAAATGAAGAAACATGTGAAGAAAAAGTTCTGAAAT
GTGACGAAAAGACTGTAAATAAACCATGTGGAGATTTTTCCAAATGTATTAAAATAGATG
GAAATCCCGTTTCATACGCTTGTAAATGTAATCTTGGATATGATATGGTAAATAATGTTT
GTATACCAAATGAATGTAAGAATGTAACTTGTGGTAACGGTAAATGTATATTAGATACAA
GCAATCCTGTTAAAACTGGAGTTTGCTCATGTAATATAGGCAAAGTTCCCAATGTACAAG
ATCAAAATAAATGTTCAAAAGATGGAGAAACCAAATGCTCATTAAAATGCTTAAAAGAAA
ATGAAACCTGTAAAGCTGTTGA
>NGU201805-21
CCGTGGATACTGTATGCAAAAGAGGATTTTTAATTCAGATGAGTGGTCATTTGGAATGTA
AATGTGAAAATGATTTGGTGTTAGTAAATGAAGAAACATGTGAAGAAAAAGTTCTGAAAT
GTGACGAAAAGACTGTAAATAAACCATGTGGAGATTTTTCCAAATGTATTAAAATAGATG
GAAATCCCGTTTCATACGCTTGTAAATGTAATCTTGGATATGATATGGTAAATAATGTTT
GTATACCAAATGAATGTAAGAATGTAACTTGTGGTAACGGTAAATGTATATTAGATACAA
GCAATCCTGTTAAAACTGGAGTTTGCTCATGTAATATAGGCAAAGTTCCCAATGTACAAG
ATCAAAATAAATGTTCAAAAGATGGAGAAACCAAATGCTCATTAAAATGCTTAAAAGAAA
ATGAAACCTGTAAAGCTGTTGA
>KND201905-3747
CCGTGGATACTGTATGCAAAAGAGGATTTTTAATTCAGATGAGTGGTCATTTGGAATGTA
AATGTGAAAATGATTTGGTGTTAGTAAATGAAGAAACATGTGAAGAAAAAGTTCTGAAAT
GTGACGAAAAGACTGTAAATAAACCATGTGGAGATTTTTCCAAATGTATTAAAATAGATG
GAAATCCCGTTTCATACGCTTGTAAATGTAATCTTGGATATGATATGGTAAATAATGTTT
GTATACCAAATGAATGTAAGAATGTAACTTGTGGTAACGGTAAATGTATATTAGATACAA
GCAATCCTGTTAAAACTGGAGTTTGCTCATGTAATATAGGCAAAGTTCCCAATGTACAAG
ATCAAAATAAATGTTCAAAAGATGGAGAAACCAAATGCTCATTAAAATGCTTAAAAGAAA
ATGAAACCTGTAAAGCTGTTGA
>KND201905-2964
CCGTGGATACTGTATGCAAAAGAGGATTTTTAATTCAGATGAGTGGTCATTTGGAATGTA
AATGTGAAAATGATTTGGTGTTAGTAAATGAAGAAACATGTGAAGAAAAAGTTCTGAAAT
GTGACGAAAAGACTGTAAATAAACCATGTGGAGATTTTTCCAAATGTATTAAAATAGATG
GAAATCCCGTTTCATACGCTTGTAAATGTAATCTTGGATATGATATGGTAAATAATGTTT
GTATACCAAATGAATGTAAGAATGTAACTTGTGGTAACGGTAAATGTATATTAGATACAA
GCAATCCTGTTAAAACTGGAGTTTGCTCATGTAATATAGGCAAAGTTCCCAATGTACAAG
ATCAAAATAAATGTTCAAAAGATGGAGAAACCAAATGCTCATTAAAATGCTTAAAAGAAA
ATGAAACCTGTAAAGCTGTTGA
>KND201905-2963
CCGTGGATACTGTATGCAAAAGAGGATTTTTAATTCAGATGAGTGGTCATTTGGAATGTA
AATGTGAAAATGATTTGGTGTTAGTAAATGAAGAAACATGTGAAGAAAAAGTTCTGAAAT
GTGACGAAAAGACTGTAAATAAACCATGTGGAGATTTTTCCAAATGTATTAAAATAGATG
GAAATCCCGTTTCATACGCTTGTAAATGTAATCTTGGATATGATATGGTAAATAATGTTT
GTATACCAAATGAATGTAAGAATGTAACTTGTGGTAACGGTAAATGTATATTAGATACAA
GCAATCCTGTTAAAACTGGAGTTTGCTCATGTAATATAGGCAAAGTTCCCAATGTACAAG
ATCAAAATAAATGTTCAAAAGATGGAGAAACCAAATGCTCATTAAAATGCTTAAAAGAAA
ATGAAACCTGTAAAGCTGTTGA
>KND201904-2848
CCGTGGATACTGTATGCAAAAGAGGATTTTTAATTCAGATGAGTGGTCATTTGGAATGTA
AATGTGAAAATGATTTGGTGTTAGTAAATGAAGAAACATGTGAAGAAAAAGTTCTGAAAT
GTGACGAAAAGACTGTAAATAAACCATGTGGAGATTTTTCCAAATGTATTAAAATAGATG
GAAATCCCGTTTCATACGCTTGTAAATGTAATCTTGGATATGATATGGTAAATAATGTTT
GTATACCAAATGAATGTAAGAATGTAACTTGTGGTAACGGTAAATGTATATTAGATACAA
GCAATCCTGTTAAAACTGGAGTTTGCTCATGTAATATAGGCAAAGTTCCCAATGTACAAG
ATCAAAATAAATGTTCAAAAGATGGAGAAACCAAATGCTCATTAAAATGCTTAAAAGAAA
ATGAAACCTGTAAAGCTGTTGA
>KND201904-2844
CCGTGGATACTGTATGCAAAAGAGGATTTTTAATTCAGATGAGTGGTCATTTGGAATGTA
AATGTGAAAATGATTTGGTGTTAGTAAATGAAGAAACATGTGAAGAAAAAGTTCTGAAAT
GTGACGAAAAGACTGTAAATAAACCATGTGGAGATTTTTCCAAATGTATTAAAATAGATG
GAAATCCCGTTTCATACGCTTGTAAATGTAATCTTGGATATGATATGGTAAATAATGTTT
GTATACCAAATGAATGTAAGAATGTAACTTGTGGTAACGGTAAATGTATATTAGATACAA
GCAATCCTGTTAAAACTGGAGTTTGCTCATGTAATATAGGCAAAGTTCCCAATGTACAAG
ATCAAAATAAATGTTCAAAAGATGGAGAAACCAAATGCTCATTAAAATGCTTAAAAGAAA
ATGAAACCTGTAAAGCTGTTGA
>KND201904-2834
CCGTGGATACTGTATGCAAAAGAGGATTTTTAATTCAGATGAGTGGTCATTTGGAATGTA
AATGTGAAAATGATTTGGTGTTAGTAAATGAAGAAACATGTGAAGAAAAAGTTCTGAAAT
GTGACGAAAAGACTGTAAATAAACCATGTGGAGATTTTTCCAAATGTATTAAAATAGATG
GAAATCCCGTTTCATACGCTTGTAAATGTAATCTTGGATATGATATGGTAAATAATGTTT
GTATACCAAATGAATGTAAGAATGTAACTTGTGGTAACGGTAAATGTATATTAGATACAA
GCAATCCTGTTAAAACTGGAGTTTGCTCATGTAATATAGGCAAAGTTCCCAATGTACAAG
ATCAAAATAAATGTTCAAAAGATGGAGAAACCAAATGCTCATTAAAATGCTTAAAAGAAA
ATGAAACCTGTAAAGCTGTTGA
>KND201904-2828
CCGTGGATACTGTATGCAAAAGAGGATTTTTAATTCAGATGAGTGGTCATTTGGAATGTA
AATGTGAAAATGATTTGGTGTTAGTAAATGAAGAAACATGTGAAGAAAAAGTTCTGAAAT
GTGACGAAAAGACTGTAAATAAACCATGTGGAGATTTTTCCAAATGTATTAAAATAGATG
GAAATCCCGTTTCATACGCTTGTAAATGTAATCTTGGATATGATATGGTAAATAATGTTT
GTATACCAAATGAATGTAAGAATGTAACTTGTGGTAACGGTAAATGTATATTAGATACAA
GCAATCCTGTTAAAACTGGAGTTTGCTCATGTAATATAGGCAAAGTTCCCAATGTACAAG
ATCAAAATAAATGTTCAAAAGATGGAGAAACCAAATGCTCATTAAAATGCTTAAAAGAAA
ATGAAACCTGTAAAGCTGTTGA
>KND201904-2817
CCGTGGATACTGTATGCAAAAGAGGATTTTTAATTCAGATGAGTGGTCATTTGGAATGTA
AATGTGAAAATGATTTGGTGTTAGTAAATGAAGAAACATGTGAAGAAAAAGTTCTGAAAT
GTGACGAAAAGACTGTAAATAAACCATGTGGAGATTTTTCCAAATGTATTAAAATAGATG
GAAATCCCGTTTCATACGCTTGTAAATGTAATCTTGGATATGATATGGTAAATAATGTTT
GTATACCAAATGAATGTAAGAATGTAACTTGTGGTAACGGTAAATGTATATTAGATACAA
GCAATCCTGTTAAAACTGGAGTTTGCTCATGTAATATAGGCAAAGTTCCCAATGTACAAG
ATCAAAATAAATGTTCAAAAGATGGAGAAACCAAATGCTCATTAAAATGCTTAAAAGAAA
ATGAAACCTGTAAAGCTGTTGA
>KND201904-2812
CCGTGGATACTGTATGCAAAAGAGGATTTTTAATTCAGATGAGTGGTCATTTGGAATGTA
AATGTGAAAATGATTTGGTGTTAGTAAATGAAGAAACATGTGAAGAAAAAGTTCTGAAAT
GTGACGAAAAGACTGTAAATAAACCATGTGGAGATTTTTCCAAATGTATTAAAATAGATG
GAAATCCCGTTTCATACGCTTGTAAATGTAATCTTGGATATGATATGGTAAATAATGTTT
GTATACCAAATGAATGTAAGAATGTAACTTGTGGTAACGGTAAATGTATATTAGATACAA
GCAATCCTGTTAAAACTGGAGTTTGCTCATGTAATATAGGCAAAGTTCCCAATGTACAAG
ATCAAAATAAATGTTCAAAAGATGGAGAAACCAAATGCTCATTAAAATGCTTAAAAGAAA
ATGAAACCTGTAAAGCTGTTGA
>KDL201906-360
CCGTGGATACTGTATGCAAAAGAGGATTTTTAATTCAGATGAGTGGTCATTTGGAATGTA
AATGTGAAAATGATTTGGTGTTAGTAAATGAAGAAACATGTGAAGAAAAAGTTCTGAAAT
GTGACGAAAAGACTGTAAATAAACCATGTGGAGATTTTTCCAAATGTATTAAAATAGATG
GAAATCCCGTTTCATACGCTTGTAAATGTAATCTTGGATATGATATGGTAAATAATGTTT
GTATACCAAATGAATGTAAGAATGTAACTTGTGGTAACGGTAAATGTATATTAGATACAA
GCAATCCTGTTAAAACTGGAGTTTGCTCATGTAATATAGGCAAAGTTCCCAATGTACAAG
ATCAAAATAAATGTTCAAAAGATGGAGAAACCAAATGCTCATTAAAATGCTTAAAAGAAA
ATGAAACCTGTAAAGCTGTTGA
>KDL201905-316
CCGTGGATACTGTATGCAAAAGAGGATTTTTAATTCAGATGAGTGGTCATTTGGAATGTA
AATGTGAAAATGATTTGGTGTTAGTAAATGAAGAAACATGTGAAGAAAAAGTTCTGAAAT
GTGACGAAAAGACTGTAAATAAACCATGTGGAGATTTTTCCAAATGTATTAAAATAGATG
GAAATCCCGTTTCATACGCTTGTAAATGTAATCTTGGATATGATATGGTAAATAATGTTT
GTATACCAAATGAATGTAAGAATGTAACTTGTGGTAACGGTAAATGTATATTAGATACAA
GCAATCCTGTTAAAACTGGAGTTTGCTCATGTAATATAGGCAAAGTTCCCAATGTACAAG
ATCAAAATAAATGTTCAAAAGATGGAGAAACCAAATGCTCATTAAAATGCTTAAAAGAAA
ATGAAACCTGTAAAGCTGTTGA
>KDL201906-210
CCGTGGATACTGTATGCAAAAGAGGATTTTTAATTCAGATGAGTGGTCATTTGGAATGTA
AATGTGAAAATGATTTGGTGTTAGTAAATGAAGAAACATGTGAAGAAAAAGTTCTGAAAT
GTGACGAAAAGACTGTAAATAAACCATGTGGAGATTTTTCCAAATGTATTAAAATAGATG
GAAATCCCGTTTCATACGCTTGTAAATGTAATCTTGGATATGATATGGTAAATAATGTTT
GTATACCAAATGAATGTAAGAATGTAACTTGTGGTAACGGTAAATGTATATTAGATACAA
GCAATCCTGTTAAAACTGGAGTTTGCTCATGTAATATAGGCAAAGTTCCCAATGTACAAG
ATCAAAATAAATGTTCAAAAGATGGAGAAACCAAATGCTCATTAAAATGCTTAAAAGAAA
ATGAAACCTGTAAAGCTGTTGA
>KDL201905-315
CCGTGGATACTGTATGCAAAAGAGGATTTTTAATTCAGATGAGTGGTCATTTGGAATGTA
AATGTGAAAATGATTTGGTGTTAGTAAATGAAGAAACATGTGAAGAAAAAGTTCTGAAAT
GTGACGAAAAGACTGTAAATAAACCATGTGGAGATTTTTCCAAATGTATTAAAATAGATG
GAAATCCCGTTTCATACGCTTGTAAATGTAATCTTGGATATGATATGGTAAATAATGTTT
GTATACCAAATGAATGTAAGAATGTAACTTGTGGTAACGGTAAATGTATATTAGATACAA
GCAATCCTGTTAAAACTGGAGTTTGCTCATGTAATATAGGCAAAGTTCCCAATGTACAAG
ATCAAAATAAATGTTCAAAAGATGGAGAAACCAAATGCTCATTAAAATGCTTAAAAGAAA
ATGAAACCTGTAAAGCTGTTGA
>ADI201905-963
CCGTGGATACTGTATGCAAAAGAGGATTTTTAATTCAGATGAGTGGTCATTTGGAATGTA
AATGTGAAAATGATTTGGTGTTAGTAAATGAAGAAACATGTGAAGAAAAAGTTCTGAAAT
GTGACGAAAAGACTGTAAATAAACCATGTGGAGATTTTTCCAAATGTATTAAAATAGATG
GAAATCCCGTTTCATACGCTTGTAAATGTAATCTTGGATATGATATGGTAAATAATGTTT
GTATACCAAATGAATGTAAGAATGTAACTTGTGGTAACGGTAAATGTATATTAGATACAA
GCAATCCTGTTAAAACTGGAGTTTGCTCATGTAATATAGGCAAAGTTCCCAATGTACAAG
ATCAAAATAAATGTTCAAAAGATGGAGAAACCAAATGCTCATTAAAATGCTTAAAAGAAA
ATGAAACCTGTAAAGCTGTTGA
>ADI201905-920
CCGTGGATACTGTATGCAAAAGAGGATTTTTAATTCAGATGAGTGGTCATTTGGAATGTA
AATGTGAAAATGATTTGGTGTTAGTAAATGAAGAAACATGTGAAGAAAAAGTTCTGAAAT
GTGACGAAAAGACTGTAAATAAACCATGTGGAGATTTTTCCAAATGTATTAAAATAGATG
GAAATCCCGTTTCATACGCTTGTAAATGTAATCTTGGATATGATATGGTAAATAATGTTT
GTATACCAAATGAATGTAAGAATGTAACTTGTGGTAACGGTAAATGTATATTAGATACAA
GCAATCCTGTTAAAACTGGAGTTTGCTCATGTAATATAGGCAAAGTTCCCAATGTACAAG
ATCAAAATAAATGTTCAAAAGATGGAGAAACCAAATGCTCATTAAAATGCTTAAAAGAAA
ATGAAACCTGTAAAGCTGTTGA
>ADI201905-786
CCGTGGATACTGTATGCAAAAGAGGATTTTTAATTCAGATGAGTGGTCATTTGGAATGTA
AATGTGAAAATGATTTGGTGTTAGTAAATGAAGAAACATGTGAAGAAAAAGTTCTGAAAT
GTGACGAAAAGACTGTAAATAAACCATGTGGAGATTTTTCCAAATGTATTAAAATAGATG
GAAATCCCGTTTCATACGCTTGTAAATGTAATCTTGGATATGATATGGTAAATAATGTTT
GTATACCAAATGAATGTAAGAATGTAACTTGTGGTAACGGTAAATGTATATTAGATACAA
GCAATCCTGTTAAAACTGGAGTTTGCTCATGTAATATAGGCAAAGTTCCCAATGTACAAG
ATCAAAATAAATGTTCAAAAGATGGAGAAACCAAATGCTCATTAAAATGCTTAAAAGAAA
ATGAAACCTGTAAAGCTGTTGA
>ADI201905-278
CCGTGGATACTGTATGCAAAAGAGGATTTTTAATTCAGATGAGTGGTCATTTGGAATGTA
AATGTGAAAATGATTTGGTGTTAGTAAATGAAGAAACATGTGAAGAAAAAGTTCTGAAAT
GTGACGAAAAGACTGTAAATAAACCATGTGGAGATTTTTCCAAATGTATTAAAATAGATG
GAAATCCCGTTTCATACGCTTGTAAATGTAATCTTGGATATGATATGGTAAATAATGTTT
GTATACCAAATGAATGTAAGAATGTAACTTGTGGTAACGGTAAATGTATATTAGATACAA
GCAATCCTGTTAAAACTGGAGTTTGCTCATGTAATATAGGCAAAGTTCCCAATGTACAAG
ATCAAAATAAATGTTCAAAAGATGGAGAAACCAAATGCTCATTAAAATGCTTAAAAGAAA
ATGAAACCTGTAAAGCTGTTGA
>ADI201811-3124
CCGTGGATACTGTATGCAAAAGAGGATTTTTAATTCAGATGAGTGGTCATTTGGAATGTA
AATGTGAAAATGATTTGGTGTTAGTAAATGAAGAAACATGTGAAGAAAAAGTTCTGAAAT
GTGACGAAAAGACTGTAAATAAACCATGTGGAGATTTTTCCAAATGTATTAAAATAGATG
GAAATCCCGTTTCATACGCTTGTAAATGTAATCTTGGATATGATATGGTAAATAATGTTT
GTATACCAAATGAATGTAAGAATGTAACTTGTGGTAACGGTAAATGTATATTAGATACAA
GCAATCCTGTTAAAACTGGAGTTTGCTCATGTAATATAGGCAAAGTTCCCAATGTACAAG
ATCAAAATAAATGTTCAAAAGATGGAGAAACCAAATGCTCATTAAAATGCTTAAAAGAAA
ATGAAACCTGTAAAGCTGTTGA
>OKAOPD1013/18
CCGTGGATACTGTATGCAAAAGAGGATTTTTAATTCAGATGAGTGGTCATTTGGAATGTA
AATGTGAAAATGATTTGGTGTTAGTAAATGAAGAAACATGTGAAGAAAAAGTTCTGAAAT
GTGACGAAAAGACTGTAAATAAACCATGTGGAGATTTTTCCAAATGTATTAAAATAGATG
GAAATCCCGTTTCATACGCTTGTAAATGTAATCTTGGATATGATATGGTAAATAATGTTT
GTATACCAAATGAATGTAAGAATGTAACTTGTGGTAACGGTAAATGTATATTAGATACAA
GCAATCCTGTTAAAACTGGAGTTTGCTCATGTAATATAGGCAAAGTTCCCAATGTACAAG
ATCAAAATAAATGTTCAAAAGATGGAGAAACCAAATGCTCATTAAAATGCTTAAAAGAAA
ATGAAACCTGTAAAGCTGTTGA
